# Supplementary material for: A Randomized Controlled Trial to Evaluate the Impact of a Novel Probiotic and Nutraceutical Supplement on Pruritic Dermatitis and the Gut Microbiota in Privately Owned Dogs
Source: Animals (Basel). 2024 Jan 30;14(3):453. doi: 10.3390/ani14030453 (PMC10854619; doi:10.3390/ani14030453)
Supplement: Supplementary file 1 [file animals-14-00453-s001.zip]

Archive with 3 entries (3 files):
- Supplemental File 1.csv
- Supplementary Figures.pdf
- Supplementary Tables.pdf
