# Supplementary material for: A Randomized Controlled Trial to Evaluate the Impact of a Novel Probiotic and Nutraceutical Supplement on Pruritic Dermatitis and the Gut Microbiota in Privately Owned Dogs
Source: Animals (Basel). 2024 Jan 30;14(3):453. doi: 10.3390/ani14030453 (PMC10854619; doi:10.3390/ani14030453)
Supplement: Supplementary file 1 [file animals-14-00453-s001.zip › Supplemental File 1.csv]

subject_id	group_assignment	complete_date	week_number	dog_weight	BCS	sex	spay_neuter	age_baseline	breed	coat_type	raised state	raised_region	current_state	current_region	allergy_medication	no_medication	flea_medications	CAD_started	seasonal	PVAS10	OASASI_face_hairloss	OASASI_face_redness	OASASI_face_bumps	OASASI_ears_hairloss	OASASI_ears_redness	OASASI_ears_bumps	OASASI_paws_hairloss	OASASI_paws_redness	OASASI_paws_bumps	OASASI_limbs_hairloss	OASASI_limbs_redness	OASASI_limbs_bumps	OASASI_underside_hairloss	OASASI_underside_redness	OASASI_underside_bumps	OASASI_total	OASASI_hairloss_total	OASASI_redness_total	OASASI_bumps_total	overall_health	overall_stress	overall_stress_description	overall_energy	overall_energy_description	QOL	allergies_diarrhea	allergies_food	allergies_back	allergies_belly_armpits
BY4	PNB	5/13/2021 16:31:02	0	24	6	female	TRUE	2.6	French Bulldog	Short-coated	Florida	south	Florida	south	Apoquel (oclacitinib), Cytopoint (lokivetmab)	FALSE	FALSE	YOUNG	FALSE	4	0	1	0	0	0	0	0	0	0	0	0	1	0	0	0	2	0	1	1	9	0	Not Stressed	2	About Average	9	FALSE	FALSE	TRUE	FALSE
BY4	PNB	5/28/2021 16:15:02	2	24	6	female	TRUE	2.6	French Bulldog	Short-coated	Florida	south	Florida	south	Apoquel (oclacitinib), Cytopoint (lokivetmab)	FALSE	FALSE	YOUNG	FALSE	1.113	1	0	1	0	0	0	0	0	0	0	0	0	0	0	0	2	1	0	1	7	0	Not Stressed	2	About Average	8	NA	NA	NA	NA
BY4	PNB	6/11/2021 13:36:49	4	24	6	female	TRUE	2.6	French Bulldog	Short-coated	Florida	south	Florida	south	Apoquel (oclacitinib), Cytopoint (lokivetmab)	FALSE	FALSE	YOUNG	FALSE	1.817	0	0	0	0	0	0	0	0	0	0	0	0	0	0	0	0	0	0	0	8	0	Not Stressed	3	High	9	NA	NA	NA	NA
BY4	PNB	7/2/2021 13:23:33	7	24	6	female	TRUE	2.6	French Bulldog	Short-coated	Florida	south	Florida	south	Apoquel (oclacitinib), Cytopoint (lokivetmab)	FALSE	FALSE	YOUNG	FALSE	1.817	0	0	0	0	0	0	0	1	0	0	0	0	0	0	0	1	0	1	0	8	0	Not Stressed	2	About Average	8	NA	NA	NA	NA
BY4	PNB	7/24/2021 12:10:54	10	24	6	female	TRUE	2.6	French Bulldog	Short-coated	Florida	south	Florida	south	Apoquel (oclacitinib), Cytopoint (lokivetmab)	FALSE	FALSE	YOUNG	FALSE	1.817	1	1	1	0	0	0	0	0	0	0	0	0	0	0	0	3	1	1	1	7	0	Not Stressed	2	About Average	10	NA	NA	NA	NA
VV5	PBO	4/1/2021 15:11:54	0	9	4-5	male	TRUE	8.3	Chihuahua	Short-coated	California	west	California	west	Antihistamines (i.e. Benadryl (diphenhydramine), Zyrtec (cetirizine), Claritin (loratadine), chlorpheniramine), Medicated and hypo-allergenic shampoos and wipes	FALSE	TRUE	ADULT	FALSE	5.85	0	0	0	0	0	0	0	1	0	1	1	0	1	1	0	5	2	3	0	8	1	Mildly Stressed	2	About Average	8	FALSE	FALSE	FALSE	FALSE
VV5	PBO	4/16/2021 20:17:27	2	9	4-5	male	TRUE	8.3	Chihuahua	Short-coated	California	west	California	west	Antihistamines (i.e. Benadryl (diphenhydramine), Zyrtec (cetirizine), Claritin (loratadine), chlorpheniramine), Medicated and hypo-allergenic shampoos and wipes	FALSE	TRUE	ADULT	FALSE	5.599	0	0	0	0	0	0	1	1	0	1	1	0	1	1	0	6	3	3	0	8	1	Mildly Stressed	2	About Average	8	NA	NA	NA	NA
VV5	PBO	4/30/2021 13:36:02	4	9	4-5	male	TRUE	8.3	Chihuahua	Short-coated	California	west	California	west	Antihistamines (i.e. Benadryl (diphenhydramine), Zyrtec (cetirizine), Claritin (loratadine), chlorpheniramine), Medicated and hypo-allergenic shampoos and wipes	FALSE	TRUE	ADULT	FALSE	5.599	1	1	0	0	0	0	1	1	0	1	1	0	1	1	0	8	4	4	0	7	1	Mildly Stressed	2	About Average	8	NA	NA	NA	NA
VV5	PBO	5/21/2021 13:21:41	7	9	4-5	male	TRUE	8.3	Chihuahua	Short-coated	California	west	California	west	Antihistamines (i.e. Benadryl (diphenhydramine), Zyrtec (cetirizine), Claritin (loratadine), chlorpheniramine), Medicated and hypo-allergenic shampoos and wipes	FALSE	TRUE	ADULT	FALSE	5.933	1	0	0	0	0	0	2	2	0	1	1	0	1	1	0	9	5	4	0	8	1	Mildly Stressed	2	About Average	8	NA	NA	NA	NA
VV5	PBO	6/15/2021 7:55:27	10	9	4-5	male	TRUE	8.3	Chihuahua	Short-coated	California	west	California	west	Antihistamines (i.e. Benadryl (diphenhydramine), Zyrtec (cetirizine), Claritin (loratadine), chlorpheniramine), Medicated and hypo-allergenic shampoos and wipes	FALSE	TRUE	ADULT	FALSE	5.933	1	0	0	0	0	0	1	2	0	1	1	0	1	1	0	8	4	4	0	8	1	Mildly Stressed	2	About Average	8	NA	NA	NA	NA
JN6	PNB	5/13/2021 14:21:59	0	13	4-5	male	TRUE	13.6	Yorkiepoo	Medium coated	CA	west	CA	west	Medicated and hypo-allergenic shampoos and wipes	FALSE	FALSE	MATURE	FALSE	8.245	0	0	0	1	0	0	1	1	0	0	0	0	3	3	0	9	5	4	0	8	0	Not Stressed	1	Low	10	FALSE	TRUE	FALSE	FALSE
JN6	PNB	5/28/2021 23:01:18	2	13	4-5	male	TRUE	13.6	Yorkiepoo	Medium coated	CA	west	CA	west	Medicated and hypo-allergenic shampoos and wipes	FALSE	FALSE	MATURE	FALSE	2.006	0	0	0	0	0	0	0	0	0	0	0	0	1	1	0	2	1	1	0	8	2	Average Stress Level	1	Low	10	NA	NA	NA	NA
JN6	PNB	6/11/2021 14:12:23	4	13	4-5	male	TRUE	13.6	Yorkiepoo	Medium coated	CA	west	CA	west	Medicated and hypo-allergenic shampoos and wipes	FALSE	FALSE	MATURE	FALSE	2.006	0	0	0	0	0	0	0	0	0	0	0	0	0	0	0	0	0	0	0	8	2	Average Stress Level	1	Low	8	NA	NA	NA	NA
JN6	PNB	7/3/2021 11:37:58	7	13	4-5	male	TRUE	13.6	Yorkiepoo	Medium coated	CA	west	CA	west	Medicated and hypo-allergenic shampoos and wipes	FALSE	FALSE	MATURE	FALSE	1.56	0	0	0	0	0	0	0	0	0	0	0	0	0	0	0	0	0	0	0	8	2	Average Stress Level	1	Low	10	NA	NA	NA	NA
JN6	PNB	7/23/2021 13:31:01	10	13	4-5	male	TRUE	13.6	Yorkiepoo	Medium coated	CA	west	CA	west	Medicated and hypo-allergenic shampoos and wipes	FALSE	FALSE	MATURE	FALSE	1.56	0	0	0	0	0	0	0	1	0	0	0	0	0	0	0	1	0	1	0	8	2	Average Stress Level	2	About Average	10	NA	NA	NA	NA
CJ0	PBO	4/22/2021 16:33:44	0	45	4-5	female	TRUE	2.7	Goldendoodle	Curly-coated	Virginia	south	Virginia/North Carolina	south	Apoquel (oclacitinib)	FALSE	TRUE	YOUNG	FALSE	7.855	1	2	0	0	3	0	0	2	0	0	0	0	0	1	0	9	1	8	0	10	2	Average Stress Level	4	Very High	10	FALSE	FALSE	FALSE	FALSE
CJ0	PBO	5/11/2021 18:56:27	2	45	4-5	female	TRUE	2.7	Goldendoodle	Curly-coated	Virginia	south	Virginia/North Carolina	south	Apoquel (oclacitinib)	FALSE	TRUE	YOUNG	FALSE	5.766	0	1	0	0	1	0	0	2	0	0	0	0	0	1	0	5	0	5	0	8	1	Mildly Stressed	2	About Average	8	NA	NA	NA	NA
CJ0	PBO	5/22/2021 13:38:20	4	45	4-5	female	TRUE	2.7	Goldendoodle	Curly-coated	Virginia	south	Virginia/North Carolina	south	Apoquel (oclacitinib)	FALSE	TRUE	YOUNG	FALSE	2.981	1	0	0	0	1	0	0	0	0	0	0	0	0	1	0	3	1	2	0	9	4	Very Stressed	2	About Average	9	NA	NA	NA	NA
CJ0	PBO	6/11/2021 14:41:49	7	45	4-5	female	TRUE	2.7	Goldendoodle	Curly-coated	Virginia	south	Virginia/North Carolina	south	Apoquel (oclacitinib)	FALSE	TRUE	YOUNG	FALSE	0.752	0	0	0	0	1	0	0	0	0	0	0	0	0	0	0	1	0	1	0	10	1	Mildly Stressed	2	About Average	10	NA	NA	NA	NA
CJ0	PBO	7/2/2021 14:24:47	10	45	4-5	female	TRUE	2.7	Goldendoodle	Curly-coated	Virginia	south	Virginia/North Carolina	south	Apoquel (oclacitinib)	FALSE	TRUE	YOUNG	FALSE	2.813	1	1	0	0	2	0	0	0	0	0	0	0	0	0	0	4	1	3	0	9	1	Mildly Stressed	2	About Average	10	NA	NA	NA	NA
BG0	PBO	1/8/2021 22:32:10	0	45	4-5	female	TRUE	8.2	NA	Medium coated	Arizona	west	Arizona	west	Allergen immunotherapy (hypo-sensitization/allergy shots)	FALSE	FALSE	ADULT	FALSE	5.574	0	0	0	0	0	0	2	2	0	1	1	0	0	0	0	6	3	3	0	8	2	Average Stress Level	3	High	9	FALSE	FALSE	FALSE	FALSE
BG0	PBO	1/22/2021 18:42:43	2	45	4-5	female	TRUE	8.2	NA	Medium coated	Arizona	west	Arizona	west	Allergen immunotherapy (hypo-sensitization/allergy shots)	FALSE	FALSE	ADULT	FALSE	5.967	0	0	0	0	0	0	2	2	0	1	1	0	0	0	0	6	3	3	0	8	2	Average Stress Level	2	About Average	8	NA	NA	NA	NA
BG0	PBO	2/5/2021 13:39:32	4	45	4-5	female	TRUE	8.2	NA	Medium coated	Arizona	west	Arizona	west	Allergen immunotherapy (hypo-sensitization/allergy shots)	FALSE	FALSE	ADULT	FALSE	3.705	0	0	0	0	0	0	1	1	0	0	0	0	0	0	0	2	1	1	0	9	1	Mildly Stressed	2	About Average	8	NA	NA	NA	NA
BG0	PBO	3/1/2021 18:00:47	7	45	4-5	female	TRUE	8.2	NA	Medium coated	Arizona	west	Arizona	west	Allergen immunotherapy (hypo-sensitization/allergy shots)	FALSE	FALSE	ADULT	FALSE	1.902	0	0	0	0	0	0	0	0	0	0	0	0	0	0	0	0	0	0	0	9	1	Mildly Stressed	3	High	9	NA	NA	NA	NA
BG0	PBO	3/19/2021 15:34:42	10	45	4-5	female	TRUE	8.2	NA	Medium coated	Arizona	west	Arizona	west	Allergen immunotherapy (hypo-sensitization/allergy shots)	FALSE	FALSE	ADULT	FALSE	1.066	0	0	0	0	0	0	0	0	0	0	0	0	0	0	0	0	0	0	0	9	0	Not Stressed	3	High	9	NA	NA	NA	NA
DY1	PNB	4/23/2021 8:42:13	0	15	4-5	male	TRUE	7.1	Havanese	Curly-coated	Connecticut	north	Connecticut	north	None of the above	TRUE	TRUE	ADULT	FALSE	5.969	1	2	1	1	1	0	1	0	1	1	1	0	1	2	1	14	5	6	3	10	0	Not Stressed	2	About Average	10	FALSE	FALSE	FALSE	TRUE
DY1	PNB	5/7/2021 13:28:32	2	15	4-5	male	TRUE	7.1	Havanese	Curly-coated	Connecticut	north	Connecticut	north	None of the above	TRUE	TRUE	ADULT	FALSE	5.125	0	1	0	1	1	0	1	1	0	1	1	0	1	1	0	9	4	5	0	10	1	Mildly Stressed	2	About Average	10	NA	NA	NA	NA
DY1	PNB	5/24/2021 8:41:42	4	15	4-5	male	TRUE	7.1	Havanese	Curly-coated	Connecticut	north	Connecticut	north	None of the above	TRUE	TRUE	ADULT	FALSE	4.406	1	1	1	1	1	1	2	2	1	1	1	1	1	1	1	17	6	6	5	9	1	Mildly Stressed	2	About Average	10	NA	NA	NA	NA
DY1	PNB	6/11/2021 13:11:47	7	15	4-5	male	TRUE	7.1	Havanese	Curly-coated	Connecticut	north	Connecticut	north	None of the above	TRUE	TRUE	ADULT	FALSE	3.113	0	1	1	0	0	0	1	1	0	0	0	0	0	0	0	4	1	2	1	9	1	Mildly Stressed	2	About Average	9	NA	NA	NA	NA
DY1	PNB	7/4/2021 9:06:03	10	15	4-5	male	TRUE	7.1	Havanese	Curly-coated	Connecticut	north	Connecticut	north	None of the above	TRUE	TRUE	ADULT	FALSE	3.625	1	1	1	1	1	1	1	1	1	1	1	1	1	1	1	15	5	5	5	9	2	Average Stress Level	2	About Average	9	NA	NA	NA	NA
XW1	PBO	4/1/2021 13:51:21	0	12	4-5	female	TRUE	11.5	Shih Tzu	Short-coated	Florida	south	Florida	south	Antihistamines (i.e. Benadryl (diphenhydramine), Zyrtec (cetirizine), Claritin (loratadine), chlorpheniramine)	FALSE	TRUE	MATURE	FALSE	5.881	0	0	0	0	1	0	0	1	0	0	0	0	0	1	0	3	0	3	0	8	3	Somewhat Stressed	1	Low	9	FALSE	FALSE	FALSE	FALSE
XW1	PBO	4/16/2021 13:33:59	2	12	4-5	female	TRUE	11.5	Shih Tzu	Short-coated	Florida	south	Florida	south	Antihistamines (i.e. Benadryl (diphenhydramine), Zyrtec (cetirizine), Claritin (loratadine), chlorpheniramine)	FALSE	TRUE	MATURE	FALSE	0.896	0	0	0	0	0	0	0	0	0	0	0	0	0	0	0	0	0	0	0	8	2	Average Stress Level	1	Low	7	NA	NA	NA	NA
XW1	PBO	5/2/2021 9:18:18	4	12	4-5	female	TRUE	11.5	Shih Tzu	Short-coated	Florida	south	Florida	south	Antihistamines (i.e. Benadryl (diphenhydramine), Zyrtec (cetirizine), Claritin (loratadine), chlorpheniramine)	FALSE	TRUE	MATURE	FALSE	0.896	0	0	0	0	0	0	0	0	0	0	0	0	0	0	0	0	0	0	0	8	1	Mildly Stressed	2	About Average	9	NA	NA	NA	NA
XW1	PBO	5/21/2021 14:05:12	7	12	4-5	female	TRUE	11.5	Shih Tzu	Short-coated	Florida	south	Florida	south	Antihistamines (i.e. Benadryl (diphenhydramine), Zyrtec (cetirizine), Claritin (loratadine), chlorpheniramine)	FALSE	TRUE	MATURE	FALSE	0.896	0	0	0	0	0	0	0	0	0	0	0	0	0	0	0	0	0	0	0	9	0	Not Stressed	2	About Average	9	NA	NA	NA	NA
XW1	PBO	6/14/2021 15:36:34	10	12	4-5	female	TRUE	11.5	Shih Tzu	Short-coated	Florida	south	Florida	south	Antihistamines (i.e. Benadryl (diphenhydramine), Zyrtec (cetirizine), Claritin (loratadine), chlorpheniramine)	FALSE	TRUE	MATURE	FALSE	0.627	0	0	0	0	0	0	0	0	0	0	0	0	0	0	0	0	0	0	0	8	2	Average Stress Level	2	About Average	9	NA	NA	NA	NA
FI6	PNB	4/1/2021 13:24:21	0	17	4-5	male	TRUE	7.6	Shih Poo	Curly-coated	New Hampshire	north	New Hampshire	north	Allergen immunotherapy (hypo-sensitization/allergy shots)	FALSE	TRUE	ADULT	FALSE	5.844	0	1	0	0	1	0	0	2	0	0	0	0	0	0	0	4	0	4	0	9	1	Mildly Stressed	2	About Average	10	FALSE	FALSE	FALSE	FALSE
FI6	PNB	4/16/2021 14:44:51	2	17	4-5	male	TRUE	7.6	Shih Poo	Curly-coated	New Hampshire	north	New Hampshire	north	Allergen immunotherapy (hypo-sensitization/allergy shots)	FALSE	TRUE	ADULT	FALSE	5.844	0	0	0	0	1	0	0	1	0	0	0	0	0	0	0	2	0	2	0	9	1	Mildly Stressed	2	About Average	10	NA	NA	NA	NA
FI6	PNB	4/30/2021 13:55:25	4	17	4-5	male	TRUE	7.6	Shih Poo	Curly-coated	New Hampshire	north	New Hampshire	north	Allergen immunotherapy (hypo-sensitization/allergy shots)	FALSE	TRUE	ADULT	FALSE	5.844	0	0	0	0	1	0	0	1	0	0	0	0	0	0	0	2	0	2	0	9	0	Not Stressed	2	About Average	10	NA	NA	NA	NA
FI6	PNB	5/21/2021 13:18:51	7	17	4-5	male	TRUE	7.6	Shih Poo	Curly-coated	New Hampshire	north	New Hampshire	north	Allergen immunotherapy (hypo-sensitization/allergy shots)	FALSE	TRUE	ADULT	FALSE	5.813	0	0	0	0	1	0	0	1	0	0	0	0	0	0	0	2	0	2	0	9	0	Not Stressed	2	About Average	10	NA	NA	NA	NA
FI6	PNB	6/12/2021 7:06:16	10	17	4-5	male	TRUE	7.6	Shih Poo	Curly-coated	New Hampshire	north	New Hampshire	north	Allergen immunotherapy (hypo-sensitization/allergy shots)	FALSE	TRUE	ADULT	FALSE	5.813	0	1	0	0	1	0	0	1	0	0	0	0	0	0	0	3	0	3	0	9	0	Not Stressed	2	About Average	10	NA	NA	NA	NA
OZ3	PBO	4/1/2021 18:52:14	0	15	6	female	TRUE	4.2	Yorkie pomerian	Medium coated	CA	west	CA	west	None of the above	TRUE	TRUE	YOUNG	FALSE	6.875	0	2	0	0	0	0	0	2	0	0	0	0	0	0	0	4	0	4	0	6	1	Mildly Stressed	2	About Average	10	FALSE	FALSE	FALSE	FALSE
OZ3	PBO	4/19/2021 12:42:49	2	15	6	female	TRUE	4.2	Yorkie pomerian	Medium coated	CA	west	CA	west	None of the above	TRUE	TRUE	YOUNG	FALSE	6.25	0	0	0	1	1	0	0	2	0	0	0	0	0	0	0	4	1	3	0	8	0	Not Stressed	2	About Average	8	NA	NA	NA	NA
OZ3	PBO	4/30/2021 18:27:15	4	15	6	female	TRUE	4.2	Yorkie pomerian	Medium coated	CA	west	CA	west	None of the above	TRUE	TRUE	YOUNG	FALSE	4.531	0	0	0	0	1	0	0	1	0	0	0	0	0	0	0	2	0	2	0	8	0	Not Stressed	2	About Average	9	NA	NA	NA	NA
OZ3	PBO	5/23/2021 18:54:17	7	15	6	female	TRUE	4.2	Yorkie pomerian	Medium coated	CA	west	CA	west	None of the above	TRUE	TRUE	YOUNG	FALSE	4.281	0	0	0	0	0	0	0	0	0	0	0	0	0	0	0	0	0	0	0	8	0	Not Stressed	2	About Average	8	NA	NA	NA	NA
OZ3	PBO	6/12/2021 13:43:42	10	15	6	female	TRUE	4.2	Yorkie pomerian	Medium coated	CA	west	CA	west	None of the above	TRUE	TRUE	YOUNG	FALSE	3	0	0	0	0	1	0	0	0	0	0	0	0	0	0	0	1	0	1	0	7	0	Not Stressed	2	About Average	8	NA	NA	NA	NA
YR4	PNB	4/1/2021 17:25:30	0	12	4-5	male	TRUE	7.6	Bichon Frise And Poodle	Curly-coated	MN	midwest	MN	midwest	Cytopoint (lokivetmab)	FALSE	TRUE	ADULT	FALSE	2.938	0	0	0	0	0	0	0	0	0	0	0	0	0	0	0	0	0	0	0	9	3	Somewhat Stressed	2	About Average	10	FALSE	FALSE	FALSE	TRUE
YR4	PNB	4/16/2021 14:16:42	2	12	4-5	male	TRUE	7.6	Bichon Frise And Poodle	Curly-coated	MN	midwest	MN	midwest	Cytopoint (lokivetmab)	FALSE	TRUE	ADULT	FALSE	2.938	0	0	0	0	0	0	0	0	0	0	1	1	0	0	0	2	0	1	1	9	3	Somewhat Stressed	2	About Average	10	NA	NA	NA	NA
YR4	PNB	4/30/2021 13:22:18	4	12	4-5	male	TRUE	7.6	Bichon Frise And Poodle	Curly-coated	MN	midwest	MN	midwest	Cytopoint (lokivetmab)	FALSE	TRUE	ADULT	FALSE	2.188	0	0	0	0	0	0	0	0	0	0	1	0	0	0	0	1	0	1	0	9	3	Somewhat Stressed	2	About Average	10	NA	NA	NA	NA
YR4	PNB	5/21/2021 13:07:53	7	12	4-5	male	TRUE	7.6	Bichon Frise And Poodle	Curly-coated	MN	midwest	MN	midwest	Cytopoint (lokivetmab)	FALSE	TRUE	ADULT	FALSE	2.188	0	0	0	0	0	0	0	0	0	0	0	0	0	0	0	0	0	0	0	10	4	Very Stressed	2	About Average	10	NA	NA	NA	NA
YR4	PNB	6/11/2021 13:52:50	10	12	4-5	male	TRUE	7.6	Bichon Frise And Poodle	Curly-coated	MN	midwest	MN	midwest	Cytopoint (lokivetmab)	FALSE	TRUE	ADULT	FALSE	1.781	0	0	0	0	0	0	0	0	0	0	0	0	0	0	0	0	0	0	0	10	3	Somewhat Stressed	2	About Average	10	NA	NA	NA	NA
BI0	PNB	1/31/2021 2:18:17	0	6	4-5	female	FALSE	11	Poodle (miniature)	Curly-coated	Georgia	south	Georgia	south	Antihistamines (i.e. Benadryl (diphenhydramine), Zyrtec (cetirizine), Claritin (loratadine), chlorpheniramine)	FALSE	TRUE	MATURE	FALSE	6.066	0	1	0	0	1	0	0	2	0	0	2	1	0	2	1	10	0	8	2	7	3	Somewhat Stressed	2	About Average	10	FALSE	FALSE	TRUE	TRUE
BI0	PNB	2/15/2021 13:34:33	2	6	4-5	female	FALSE	11	Poodle (miniature)	Curly-coated	Georgia	south	Georgia	south	Antihistamines (i.e. Benadryl (diphenhydramine), Zyrtec (cetirizine), Claritin (loratadine), chlorpheniramine)	FALSE	TRUE	MATURE	FALSE	5.018	0	0	0	0	1	0	0	1	0	0	1	0	0	1	1	5	0	4	1	8	1	Mildly Stressed	2	About Average	10	NA	NA	NA	NA
BI0	PNB	3/1/2021 8:37:44	4	6	4-5	female	FALSE	11	Poodle (miniature)	Curly-coated	Georgia	south	Georgia	south	Antihistamines (i.e. Benadryl (diphenhydramine), Zyrtec (cetirizine), Claritin (loratadine), chlorpheniramine)	FALSE	TRUE	MATURE	FALSE	5.772	0	1	1	0	0	0	0	1	0	0	1	0	0	1	0	5	0	4	1	8	1	Mildly Stressed	2	About Average	10	NA	NA	NA	NA
BI0	PNB	3/21/2021 11:54:17	7	6	4-5	female	FALSE	11	Poodle (miniature)	Curly-coated	Georgia	south	Georgia	south	Antihistamines (i.e. Benadryl (diphenhydramine), Zyrtec (cetirizine), Claritin (loratadine), chlorpheniramine)	FALSE	TRUE	MATURE	FALSE	4.677	0	1	0	1	1	0	0	1	0	0	1	0	0	1	1	7	1	5	1	3	1	Mildly Stressed	2	About Average	10	NA	NA	NA	NA
BI0	PNB	4/12/2021 19:59:52	10	6	4-5	female	FALSE	11	Poodle (miniature)	Curly-coated	Georgia	south	Georgia	south	Antihistamines (i.e. Benadryl (diphenhydramine), Zyrtec (cetirizine), Claritin (loratadine), chlorpheniramine)	FALSE	TRUE	MATURE	FALSE	3.705	0	1	0	0	0	0	0	1	0	0	1	0	0	0	1	4	0	3	1	9	1	Mildly Stressed	2	About Average	10	NA	NA	NA	NA
KQ0	PBO	4/1/2021 18:37:35	0	15	4-5	male	TRUE	4.4	Mixed Breed	Short-coated	Alabama	south	Alabama	south	Antihistamines (i.e. Benadryl (diphenhydramine), Zyrtec (cetirizine), Claritin (loratadine), chlorpheniramine)	FALSE	TRUE	YOUNG	TRUE	3.875	0	0	0	0	0	0	1	2	1	0	0	0	0	0	0	4	1	2	1	9	0	Not Stressed	2	About Average	10	FALSE	FALSE	FALSE	FALSE
KQ0	PBO	4/16/2021 13:24:39	2	15	4-5	male	TRUE	4.4	Mixed Breed	Short-coated	Alabama	south	Alabama	south	Antihistamines (i.e. Benadryl (diphenhydramine), Zyrtec (cetirizine), Claritin (loratadine), chlorpheniramine)	FALSE	TRUE	YOUNG	TRUE	3.986	0	0	0	0	0	0	2	2	1	0	0	0	0	0	0	5	2	2	1	10	0	Not Stressed	2	About Average	10	NA	NA	NA	NA
KQ0	PBO	4/30/2021 17:13:39	4	15	4-5	male	TRUE	4.4	Mixed Breed	Short-coated	Alabama	south	Alabama	south	Antihistamines (i.e. Benadryl (diphenhydramine), Zyrtec (cetirizine), Claritin (loratadine), chlorpheniramine)	FALSE	TRUE	YOUNG	TRUE	3.986	0	0	0	0	0	0	1	1	0	0	0	0	0	0	0	2	1	1	0	10	0	Not Stressed	2	About Average	10	NA	NA	NA	NA
KQ0	PBO	5/21/2021 20:45:47	7	15	4-5	male	TRUE	4.4	Mixed Breed	Short-coated	Alabama	south	Alabama	south	Antihistamines (i.e. Benadryl (diphenhydramine), Zyrtec (cetirizine), Claritin (loratadine), chlorpheniramine)	FALSE	TRUE	YOUNG	TRUE	3.986	0	0	0	0	0	0	1	2	0	0	0	0	0	0	0	3	1	2	0	10	0	Not Stressed	2	About Average	10	NA	NA	NA	NA
KQ0	PBO	6/11/2021 15:58:14	10	15	4-5	male	TRUE	4.4	Mixed Breed	Short-coated	Alabama	south	Alabama	south	Antihistamines (i.e. Benadryl (diphenhydramine), Zyrtec (cetirizine), Claritin (loratadine), chlorpheniramine)	FALSE	TRUE	YOUNG	TRUE	3.986	0	0	0	0	0	0	0	1	0	0	0	0	0	0	0	1	0	1	0	10	0	Not Stressed	2	About Average	10	NA	NA	NA	NA
XW6	PNB	4/1/2021 20:53:08	0	17	4-5	male	TRUE	6.7	Mixed Breed	Medium coated	California	west	California	west	None of the above	TRUE	FALSE	YOUNG	FALSE	6.126	0	2	0	0	0	0	0	2	0	0	2	0	0	1	0	7	0	7	0	10	1	Mildly Stressed	2	About Average	10	FALSE	FALSE	FALSE	FALSE
XW6	PNB	4/16/2021 13:23:56	2	17	4-5	male	TRUE	6.7	Mixed Breed	Medium coated	California	west	California	west	None of the above	TRUE	FALSE	YOUNG	FALSE	6.126	0	1	0	0	0	0	0	0	0	0	1	0	0	1	0	3	0	3	0	10	2	Average Stress Level	2	About Average	10	NA	NA	NA	NA
XW6	PNB	4/30/2021 13:33:29	4	17	4-5	male	TRUE	6.7	Mixed Breed	Medium coated	California	west	California	west	None of the above	TRUE	FALSE	YOUNG	FALSE	6.126	0	0	0	0	0	0	0	1	0	0	1	0	0	1	0	3	0	3	0	10	3	Somewhat Stressed	2	About Average	10	NA	NA	NA	NA
XW6	PNB	5/21/2021 17:22:30	7	17	4-5	male	TRUE	6.7	Mixed Breed	Medium coated	California	west	California	west	None of the above	TRUE	FALSE	YOUNG	FALSE	6.126	0	0	0	0	1	0	0	0	0	0	1	0	0	1	0	3	0	3	0	10	2	Average Stress Level	2	About Average	10	NA	NA	NA	NA
XW6	PNB	6/12/2021 15:37:15	10	17	4-5	male	TRUE	6.7	Mixed Breed	Medium coated	California	west	California	west	None of the above	TRUE	FALSE	YOUNG	FALSE	6.126	0	0	0	0	1	0	0	0	0	0	1	0	0	1	0	3	0	3	0	10	2	Average Stress Level	3	High	10	NA	NA	NA	NA
TW1	PBO	4/22/2021 13:11:26	0	17	4-5	female	TRUE	7.4	Miniature Schnauzer	Wire-coated	California	west	California	west	None of the above	TRUE	FALSE	YOUNG	TRUE	8.239	0	2	0	0	0	0	0	0	0	0	0	0	0	1	0	3	0	3	0	8	3	Somewhat Stressed	3	High	10	FALSE	FALSE	FALSE	TRUE
TW1	PBO	5/7/2021 13:28:21	2	17	4-5	female	TRUE	7.4	Miniature Schnauzer	Wire-coated	California	west	California	west	None of the above	TRUE	FALSE	YOUNG	TRUE	8.169	0	2	1	0	0	0	0	0	0	0	1	0	0	1	1	6	0	4	2	8	3	Somewhat Stressed	3	High	8	NA	NA	NA	NA
TW1	PBO	5/21/2021 13:07:38	4	17	4-5	female	TRUE	7.4	Miniature Schnauzer	Wire-coated	California	west	California	west	None of the above	TRUE	FALSE	YOUNG	TRUE	8.169	0	1	0	0	0	0	0	0	0	0	0	0	0	0	0	1	0	1	0	8	2	Average Stress Level	3	High	8	NA	NA	NA	NA
TW1	PBO	6/11/2021 14:32:06	7	17	4-5	female	TRUE	7.4	Miniature Schnauzer	Wire-coated	California	west	California	west	None of the above	TRUE	FALSE	YOUNG	TRUE	8.169	0	1	0	0	0	0	0	0	0	0	0	0	0	1	1	3	0	2	1	8	3	Somewhat Stressed	4	Very High	10	NA	NA	NA	NA
TW1	PBO	7/2/2021 19:35:34	10	17	4-5	female	TRUE	7.4	Miniature Schnauzer	Wire-coated	California	west	California	west	None of the above	TRUE	FALSE	YOUNG	TRUE	8.169	0	1	1	0	0	0	0	0	0	0	1	0	0	1	0	4	0	3	1	8	3	Somewhat Stressed	3	High	10	NA	NA	NA	NA
WI2	PNB	4/2/2021 13:32:32	0	11	4-5	male	TRUE	3.8	Miniature Schnauzer	Medium coated	Texas	south	Texas	south	Apoquel (oclacitinib)	FALSE	FALSE	YOUNG	FALSE	5.813	0	0	1	0	2	0	0	0	0	0	0	0	0	0	0	3	0	2	1	9	0	Not Stressed	1	Low	10	FALSE	FALSE	TRUE	FALSE
WI2	PNB	4/16/2021 13:16:56	2	11	4-5	male	TRUE	3.8	Miniature Schnauzer	Medium coated	Texas	south	Texas	south	Apoquel (oclacitinib)	FALSE	FALSE	YOUNG	FALSE	5.813	0	0	0	0	0	0	0	0	0	0	0	0	0	0	0	0	0	0	0	7	0	Not Stressed	2	About Average	9	NA	NA	NA	NA
WI2	PNB	4/30/2021 15:49:48	4	11	4-5	male	TRUE	3.8	Miniature Schnauzer	Medium coated	Texas	south	Texas	south	Apoquel (oclacitinib)	FALSE	FALSE	YOUNG	FALSE	5.813	0	0	0	0	0	0	0	0	0	0	0	0	0	0	0	0	0	0	0	9	0	Not Stressed	2	About Average	10	NA	NA	NA	NA
WI2	PNB	5/21/2021 13:16:20	7	11	4-5	male	TRUE	3.8	Miniature Schnauzer	Medium coated	Texas	south	Texas	south	Apoquel (oclacitinib)	FALSE	FALSE	YOUNG	FALSE	5.813	0	2	2	0	0	0	0	0	0	0	0	0	0	2	2	8	0	4	4	9	0	Not Stressed	1	Low	9	NA	NA	NA	NA
WI2	PNB	6/11/2021 18:34:06	10	11	4-5	male	TRUE	3.8	Miniature Schnauzer	Medium coated	Texas	south	Texas	south	Apoquel (oclacitinib)	FALSE	FALSE	YOUNG	FALSE	7.594	1	1	3	0	0	0	0	1	0	0	2	1	0	2	3	14	1	6	7	8	0	Not Stressed	2	About Average	8	NA	NA	NA	NA
GN9	PBO	4/1/2021 16:31:24	0	19	4-5	male	TRUE	7	Australian Shepherd	Long-coated	California	west	Texas	south	Medicated and hypo-allergenic shampoos and wipes	FALSE	TRUE	ADULT	FALSE	6.515	1	1	0	0	0	0	2	2	0	2	1	0	1	1	0	11	6	5	0	5	2	Average Stress Level	4	Very High	7	FALSE	FALSE	FALSE	FALSE
GN9	PBO	4/16/2021 18:40:06	2	19	4-5	male	TRUE	7	Australian Shepherd	Long-coated	California	west	Texas	south	Medicated and hypo-allergenic shampoos and wipes	FALSE	TRUE	ADULT	FALSE	5.556	0	0	0	2	2	1	0	0	0	0	0	0	1	1	0	7	3	3	1	8	2	Average Stress Level	4	Very High	8	NA	NA	NA	NA
GN9	PBO	4/30/2021 17:38:02	4	19	4-5	male	TRUE	7	Australian Shepherd	Long-coated	California	west	Texas	south	Medicated and hypo-allergenic shampoos and wipes	FALSE	TRUE	ADULT	FALSE	1.564	0	0	0	1	0	0	1	0	0	0	0	0	0	0	0	2	2	0	0	8	2	Average Stress Level	3	High	8	NA	NA	NA	NA
GN9	PBO	5/21/2021 15:25:54	7	19	4-5	male	TRUE	7	Australian Shepherd	Long-coated	California	west	Texas	south	Medicated and hypo-allergenic shampoos and wipes	FALSE	TRUE	ADULT	FALSE	0.958	0	1	0	0	0	0	0	1	0	0	0	0	0	0	0	2	0	2	0	8	2	Average Stress Level	4	Very High	8	NA	NA	NA	NA
GN9	PBO	6/11/2021 14:50:12	10	19	4-5	male	TRUE	7	Australian Shepherd	Long-coated	California	west	Texas	south	Medicated and hypo-allergenic shampoos and wipes	FALSE	TRUE	ADULT	FALSE	0.028	0	0	0	0	1	0	0	0	0	0	0	0	0	0	0	1	0	1	0	9	2	Average Stress Level	4	Very High	9	NA	NA	NA	NA
YF1	PNB	1/28/2021 15:22:04	0	14	4-5	male	TRUE	9.3	Dachshund, Yorkie, Shihtzu Mix	Long-coated	Colorado (earlier, New Mexico)	west	Colorado	west	Medicated and hypo-allergenic shampoos and wipes	FALSE	FALSE	ADULT	FALSE	7.986	0	0	0	0	1	1	1	1	0	3	2	0	3	3	2	17	7	7	3	9	3	Somewhat Stressed	2	About Average	6	FALSE	FALSE	TRUE	TRUE
YF1	PNB	2/12/2021 13:25:30	2	14	4-5	male	TRUE	9.3	Dachshund, Yorkie, Shihtzu Mix	Long-coated	Colorado (earlier, New Mexico)	west	Colorado	west	Medicated and hypo-allergenic shampoos and wipes	FALSE	FALSE	ADULT	FALSE	7.113	0	0	0	0	0	0	1	0	0	2	1	0	3	3	0	10	6	4	0	7	3	Somewhat Stressed	2	About Average	6	NA	NA	NA	NA
YF1	PNB	2/27/2021 14:13:45	4	14	4-5	male	TRUE	9.3	Dachshund, Yorkie, Shihtzu Mix	Long-coated	Colorado (earlier, New Mexico)	west	Colorado	west	Medicated and hypo-allergenic shampoos and wipes	FALSE	FALSE	ADULT	FALSE	7.113	0	0	0	1	0	1	1	0	0	2	1	0	3	2	2	13	7	3	3	7	3	Somewhat Stressed	2	About Average	7	NA	NA	NA	NA
YF1	PNB	3/19/2021 15:43:00	7	14	4-5	male	TRUE	9.3	Dachshund, Yorkie, Shihtzu Mix	Long-coated	Colorado (earlier, New Mexico)	west	Colorado	west	Medicated and hypo-allergenic shampoos and wipes	FALSE	FALSE	ADULT	FALSE	7.606	1	1	0	1	1	1	2	3	2	3	2	1	3	3	1	25	10	10	5	6	3	Somewhat Stressed	2	About Average	6	NA	NA	NA	NA
YF1	PNB	4/10/2021 10:57:16	10	14	4-5	male	TRUE	9.3	Dachshund, Yorkie, Shihtzu Mix	Long-coated	Colorado (earlier, New Mexico)	west	Colorado	west	Medicated and hypo-allergenic shampoos and wipes	FALSE	FALSE	ADULT	FALSE	7.606	0	0	0	2	0	1	2	1	1	3	1	1	3	2	1	18	10	4	4	6	3	Somewhat Stressed	2	About Average	6	NA	NA	NA	NA
YV4	PBO	4/2/2021 7:28:11	0	37	4-5	female	TRUE	1.8	Mixed Breed	Medium coated	Kentucky	south	Massachusetts	north	None of the above	TRUE	FALSE	YOUNG	FALSE	7.075	2	2	1	2	2	1	1	1	0	2	1	1	2	2	1	21	9	8	4	8	3	Somewhat Stressed	3	High	8	FALSE	FALSE	FALSE	TRUE
YV4	PBO	4/16/2021 18:22:31	2	37	4-5	female	TRUE	1.8	Mixed Breed	Medium coated	Kentucky	south	Massachusetts	north	None of the above	TRUE	FALSE	YOUNG	FALSE	7.075	1	1	1	2	2	1	2	2	1	2	2	1	2	2	1	23	9	9	5	8	3	Somewhat Stressed	3	High	8	NA	NA	NA	NA
YV4	PBO	4/30/2021 21:09:03	4	37	4-5	female	TRUE	1.8	Mixed Breed	Medium coated	Kentucky	south	Massachusetts	north	None of the above	TRUE	FALSE	YOUNG	FALSE	7.075	2	1	1	2	1	1	2	1	1	2	1	1	2	1	1	20	10	5	5	8	2	Average Stress Level	3	High	8	NA	NA	NA	NA
YV4	PBO	5/21/2021 15:27:53	7	37	4-5	female	TRUE	1.8	Mixed Breed	Medium coated	Kentucky	south	Massachusetts	north	None of the above	TRUE	FALSE	YOUNG	FALSE	8.022	1	1	0	1	1	0	2	2	0	2	2	0	2	2	0	16	8	8	0	8	3	Somewhat Stressed	3	High	8	NA	NA	NA	NA
YV4	PBO	6/11/2021 17:00:05	10	37	4-5	female	TRUE	1.8	Mixed Breed	Medium coated	Kentucky	south	Massachusetts	north	None of the above	TRUE	FALSE	YOUNG	FALSE	8.022	1	0	0	1	0	0	2	0	0	1	0	0	1	1	0	7	6	1	0	8	2	Average Stress Level	3	High	8	NA	NA	NA	NA
HE2	PBO	4/22/2021 13:29:59	0	16	4-5	female	TRUE	8	Shih Tzu	Medium coated	New York City	north	New york	north	None of the above	TRUE	TRUE	ADULT	FALSE	6.184	0	1	0	0	1	0	1	2	1	0	1	0	0	1	0	8	1	6	1	10	0	Not Stressed	2	About Average	10	FALSE	FALSE	FALSE	FALSE
HE2	PBO	5/7/2021 21:15:39	2	16	4-5	female	TRUE	8	Shih Tzu	Medium coated	New York City	north	New york	north	None of the above	TRUE	TRUE	ADULT	FALSE	6.184	1	1	1	0	0	0	1	1	1	1	1	1	1	1	1	12	4	4	4	9	1	Mildly Stressed	3	High	9	NA	NA	NA	NA
HE2	PBO	5/21/2021 14:33:28	4	16	4-5	female	TRUE	8	Shih Tzu	Medium coated	New York City	north	New york	north	None of the above	TRUE	TRUE	ADULT	FALSE	6.184	0	1	0	0	0	0	0	1	1	0	1	0	0	0	0	4	0	3	1	9	1	Mildly Stressed	2	About Average	9	NA	NA	NA	NA
HE2	PBO	6/11/2021 13:42:17	7	16	4-5	female	TRUE	8	Shih Tzu	Medium coated	New York City	north	New york	north	None of the above	TRUE	TRUE	ADULT	FALSE	6.184	1	1	1	0	1	1	1	1	0	0	0	0	0	1	0	8	2	4	2	9	1	Mildly Stressed	3	High	9	NA	NA	NA	NA
HE2	PBO	7/2/2021 13:41:59	10	16	4-5	female	TRUE	8	Shih Tzu	Medium coated	New York City	north	New york	north	None of the above	TRUE	TRUE	ADULT	FALSE	6.184	0	1	0	0	1	0	0	0	0	0	1	0	1	1	0	5	1	4	0	9	1	Mildly Stressed	3	High	9	NA	NA	NA	NA
OY2	PNB	4/22/2021 13:11:08	0	6	4-5	male	TRUE	1.4	Pomeranian	Long-coated	NEW MEXICO	west	NEW MEXICO	west	None of the above	TRUE	FALSE	YOUNG	TRUE	1.662	0	1	0	0	0	0	0	0	0	0	0	0	0	0	0	1	0	1	0	10	1	Mildly Stressed	4	Very High	10	FALSE	FALSE	FALSE	FALSE
OY2	PNB	5/7/2021 13:54:02	2	6	4-5	male	TRUE	1.4	Pomeranian	Long-coated	NEW MEXICO	west	NEW MEXICO	west	None of the above	TRUE	FALSE	YOUNG	TRUE	1.662	0	0	0	0	0	0	0	0	0	0	0	0	1	0	0	1	1	0	0	10	3	Somewhat Stressed	3	High	10	NA	NA	NA	NA
OY2	PNB	5/21/2021 13:25:15	4	6	4-5	male	TRUE	1.4	Pomeranian	Long-coated	NEW MEXICO	west	NEW MEXICO	west	None of the above	TRUE	FALSE	YOUNG	TRUE	1.662	0	0	0	0	0	0	0	0	0	0	0	0	1	1	1	3	1	1	1	10	3	Somewhat Stressed	4	Very High	10	NA	NA	NA	NA
OY2	PNB	6/12/2021 11:29:24	7	6	4-5	male	TRUE	1.4	Pomeranian	Long-coated	NEW MEXICO	west	NEW MEXICO	west	None of the above	TRUE	FALSE	YOUNG	TRUE	0	0	0	0	0	0	0	0	0	0	0	0	0	0	0	0	0	0	0	0	10	2	Average Stress Level	4	Very High	10	NA	NA	NA	NA
OY2	PNB	7/2/2021 13:37:53	10	6	4-5	male	TRUE	1.4	Pomeranian	Long-coated	NEW MEXICO	west	NEW MEXICO	west	None of the above	TRUE	FALSE	YOUNG	TRUE	0	0	0	0	0	0	0	0	0	0	0	0	0	0	0	0	0	0	0	0	10	1	Mildly Stressed	4	Very High	10	NA	NA	NA	NA
QY5	PNB	4/23/2021 9:22:44	0	6	4-5	male	TRUE	4.6	Maltese	Curly-coated	WA	west	WA	west	None of the above	TRUE	TRUE	YOUNG	FALSE	7.75	0	3	1	0	1	0	0	3	0	0	2	0	0	2	0	12	0	11	1	10	0	Not Stressed	3	High	10	FALSE	FALSE	FALSE	FALSE
QY5	PNB	5/12/2021 0:01:02	2	6	4-5	male	TRUE	4.6	Maltese	Curly-coated	WA	west	WA	west	None of the above	TRUE	TRUE	YOUNG	FALSE	7.375	0	0	0	0	0	0	0	0	0	0	1	1	0	1	0	3	0	2	1	10	0	Not Stressed	3	High	10	NA	NA	NA	NA
QY5	PNB	5/23/2021 13:15:11	4	6	4-5	male	TRUE	4.6	Maltese	Curly-coated	WA	west	WA	west	None of the above	TRUE	TRUE	YOUNG	FALSE	7.375	0	0	0	0	0	0	0	0	0	0	0	1	0	0	0	1	0	0	1	10	0	Not Stressed	3	High	10	NA	NA	NA	NA
QY5	PNB	6/14/2021 16:50:51	7	6	4-5	male	TRUE	4.6	Maltese	Curly-coated	WA	west	WA	west	None of the above	TRUE	TRUE	YOUNG	FALSE	7.375	0	0	0	0	0	0	0	0	0	0	1	0	0	1	1	3	0	2	1	9	0	Not Stressed	1	Low	10	NA	NA	NA	NA
QY5	PNB	7/6/2021 10:12:59	10	6	4-5	male	TRUE	4.6	Maltese	Curly-coated	WA	west	WA	west	None of the above	TRUE	TRUE	YOUNG	FALSE	7.375	0	1	0	0	0	0	0	2	0	0	0	0	0	0	0	3	0	3	0	9	0	Not Stressed	3	High	10	NA	NA	NA	NA
PM7	PNB	4/1/2021 13:16:30	0	35	4-5	male	TRUE	9.3	Mix	Medium coated	CA	west	CA	west	None of the above	TRUE	TRUE	YOUNG	FALSE	5.964	0	0	1	0	1	0	0	0	0	0	0	0	0	0	0	2	0	1	1	10	2	Average Stress Level	2	About Average	8	FALSE	FALSE	FALSE	TRUE
PM7	PNB	4/16/2021 14:42:48	2	35	4-5	male	TRUE	9.3	Mix	Medium coated	CA	west	CA	west	None of the above	TRUE	TRUE	YOUNG	FALSE	0	1	0	1	0	0	0	0	0	0	0	0	0	0	1	0	3	1	1	1	10	1	Mildly Stressed	2	About Average	10	NA	NA	NA	NA
PM7	PNB	5/3/2021 10:00:06	4	35	4-5	male	TRUE	9.3	Mix	Medium coated	CA	west	CA	west	None of the above	TRUE	TRUE	YOUNG	FALSE	1.915	0	0	0	0	0	0	0	0	0	0	0	0	0	0	0	0	0	0	0	10	2	Average Stress Level	2	About Average	10	NA	NA	NA	NA
PM7	PNB	5/21/2021 16:11:56	7	35	4-5	male	TRUE	9.3	Mix	Medium coated	CA	west	CA	west	None of the above	TRUE	TRUE	YOUNG	FALSE	1.915	0	0	0	0	0	1	0	0	0	0	0	0	0	0	0	1	0	0	1	10	2	Average Stress Level	2	About Average	9	NA	NA	NA	NA
PM7	PNB	6/11/2021 13:18:35	10	35	4-5	male	TRUE	9.3	Mix	Medium coated	CA	west	CA	west	None of the above	TRUE	TRUE	YOUNG	FALSE	0.505	1	0	1	0	0	1	0	0	0	0	0	0	0	0	0	3	1	0	2	9	1	Mildly Stressed	2	About Average	10	NA	NA	NA	NA
ZG4	PNB	3/11/2021 13:54:43	0	12	4-5	female	TRUE	8	Shih-poo	Curly-coated	New York	north	New York	north	Apoquel (oclacitinib)	FALSE	TRUE	YOUNG	TRUE	6.603	0	1	0	0	1	1	0	1	0	0	0	0	0	1	0	5	0	4	1	9	0	Not Stressed	3	High	8	FALSE	FALSE	FALSE	FALSE
ZG4	PNB	3/26/2021 13:13:24	2	12	4-5	female	TRUE	8	Shih-poo	Curly-coated	New York	north	New York	north	Apoquel (oclacitinib)	FALSE	TRUE	YOUNG	TRUE	1.901	0	0	0	0	1	0	0	0	0	0	1	0	0	0	0	2	0	2	0	10	1	Mildly Stressed	3	High	9	NA	NA	NA	NA
ZG4	PNB	4/9/2021 17:43:22	4	12	4-5	female	TRUE	8	Shih-poo	Curly-coated	New York	north	New York	north	Apoquel (oclacitinib)	FALSE	TRUE	YOUNG	TRUE	4.047	0	0	0	0	0	0	0	0	0	0	0	0	0	0	0	0	0	0	0	10	0	Not Stressed	3	High	10	NA	NA	NA	NA
ZG4	PNB	5/4/2021 18:50:38	7	12	4-5	female	TRUE	8	Shih-poo	Curly-coated	New York	north	New York	north	Apoquel (oclacitinib)	FALSE	TRUE	YOUNG	TRUE	6.329	0	1	0	0	0	0	0	0	0	0	0	0	0	0	0	1	0	1	0	9	0	Not Stressed	4	Very High	10	NA	NA	NA	NA
ZG4	PNB	5/21/2021 14:26:49	10	12	4-5	female	TRUE	8	Shih-poo	Curly-coated	New York	north	New York	north	Apoquel (oclacitinib)	FALSE	TRUE	YOUNG	TRUE	6.329	0	0	0	0	1	0	0	0	0	0	0	0	0	0	0	1	0	1	0	10	0	Not Stressed	3	High	10	NA	NA	NA	NA
LE4	PBO	1/28/2021 13:48:46	0	13	6	male	TRUE	12.9	Maltese	Medium coated	Arizona	south	Connecticut	north	Apoquel (oclacitinib), Antihistamines (i.e. Benadryl (diphenhydramine), Zyrtec (cetirizine), Claritin (loratadine), chlorpheniramine), Medicated and hypo-allergenic shampoos and wipes	FALSE	FALSE	MATURE	FALSE	6.366	0	0	0	0	0	0	0	0	0	0	1	0	0	0	0	1	0	1	0	10	2	Average Stress Level	2	About Average	10	FALSE	FALSE	FALSE	TRUE
LE4	PBO	2/12/2021 14:20:45	2	13	6	male	TRUE	12.9	Maltese	Medium coated	Arizona	south	Connecticut	north	Apoquel (oclacitinib), Antihistamines (i.e. Benadryl (diphenhydramine), Zyrtec (cetirizine), Claritin (loratadine), chlorpheniramine), Medicated and hypo-allergenic shampoos and wipes	FALSE	FALSE	MATURE	FALSE	4.183	0	0	0	0	0	0	0	0	0	0	0	0	0	0	0	0	0	0	0	9	1	Mildly Stressed	2	About Average	10	NA	NA	NA	NA
LE4	PBO	2/26/2021 13:12:44	4	13	6	male	TRUE	12.9	Maltese	Medium coated	Arizona	south	Connecticut	north	Apoquel (oclacitinib), Antihistamines (i.e. Benadryl (diphenhydramine), Zyrtec (cetirizine), Claritin (loratadine), chlorpheniramine), Medicated and hypo-allergenic shampoos and wipes	FALSE	FALSE	MATURE	FALSE	2.296	0	0	0	0	0	0	0	0	0	0	0	0	0	0	0	0	0	0	0	10	2	Average Stress Level	2	About Average	10	NA	NA	NA	NA
LE4	PBO	3/19/2021 14:30:10	7	13	6	male	TRUE	12.9	Maltese	Medium coated	Arizona	south	Connecticut	north	Apoquel (oclacitinib), Antihistamines (i.e. Benadryl (diphenhydramine), Zyrtec (cetirizine), Claritin (loratadine), chlorpheniramine), Medicated and hypo-allergenic shampoos and wipes	FALSE	FALSE	MATURE	FALSE	0.479	0	0	0	0	0	0	0	0	0	0	0	0	0	0	0	0	0	0	0	9	2	Average Stress Level	2	About Average	10	NA	NA	NA	NA
LE4	PBO	4/9/2021 13:31:14	10	13	6	male	TRUE	12.9	Maltese	Medium coated	Arizona	south	Connecticut	north	Apoquel (oclacitinib), Antihistamines (i.e. Benadryl (diphenhydramine), Zyrtec (cetirizine), Claritin (loratadine), chlorpheniramine), Medicated and hypo-allergenic shampoos and wipes	FALSE	FALSE	MATURE	FALSE	5.563	0	0	0	0	0	0	0	1	0	0	0	0	0	0	0	1	0	1	0	9	2	Average Stress Level	2	About Average	9	NA	NA	NA	NA
YC3	PNB	4/2/2021 12:11:40	0	26	6	female	TRUE	7.3	French Bulldog	Short-coated	Virginia	south	California	south	Antihistamines (i.e. Benadryl (diphenhydramine), Zyrtec (cetirizine), Claritin (loratadine), chlorpheniramine), Medicated and hypo-allergenic shampoos and wipes	FALSE	FALSE	YOUNG	FALSE	6.017	0	1	0	0	1	0	1	2	0	0	1	0	0	3	0	9	1	8	0	8	2	Average Stress Level	3	High	9	FALSE	FALSE	FALSE	TRUE
YC3	PNB	4/16/2021 18:29:19	2	26	6	female	TRUE	7.3	French Bulldog	Short-coated	Virginia	south	California	south	Antihistamines (i.e. Benadryl (diphenhydramine), Zyrtec (cetirizine), Claritin (loratadine), chlorpheniramine), Medicated and hypo-allergenic shampoos and wipes	FALSE	FALSE	YOUNG	FALSE	5.877	0	1	0	0	0	0	0	1	0	0	0	0	0	1	0	3	0	3	0	9	2	Average Stress Level	2	About Average	10	NA	NA	NA	NA
YC3	PNB	5/2/2021 11:33:04	4	26	6	female	TRUE	7.3	French Bulldog	Short-coated	Virginia	south	California	south	Antihistamines (i.e. Benadryl (diphenhydramine), Zyrtec (cetirizine), Claritin (loratadine), chlorpheniramine), Medicated and hypo-allergenic shampoos and wipes	FALSE	FALSE	YOUNG	FALSE	4.791	0	0	0	0	0	0	0	1	0	0	0	0	0	1	0	2	0	2	0	9	1	Mildly Stressed	3	High	10	NA	NA	NA	NA
YC3	PNB	5/21/2021 14:27:56	7	26	6	female	TRUE	7.3	French Bulldog	Short-coated	Virginia	south	California	south	Antihistamines (i.e. Benadryl (diphenhydramine), Zyrtec (cetirizine), Claritin (loratadine), chlorpheniramine), Medicated and hypo-allergenic shampoos and wipes	FALSE	FALSE	YOUNG	FALSE	5.682	0	1	0	0	0	0	0	2	0	0	0	0	0	1	0	4	0	4	0	8	1	Mildly Stressed	3	High	9	NA	NA	NA	NA
YC3	PNB	6/11/2021 20:29:43	10	26	6	female	TRUE	7.3	French Bulldog	Short-coated	Virginia	south	California	south	Antihistamines (i.e. Benadryl (diphenhydramine), Zyrtec (cetirizine), Claritin (loratadine), chlorpheniramine), Medicated and hypo-allergenic shampoos and wipes	FALSE	FALSE	YOUNG	FALSE	5.682	0	0	0	0	1	0	0	1	0	0	0	0	0	0	0	2	0	2	0	9	1	Mildly Stressed	3	High	9	NA	NA	NA	NA
AA4	PNB	4/1/2021 18:32:53	0	9	4-5	female	TRUE	12.5	Maltese	Short-coated	Maine	north	Maine	north	Apoquel (oclacitinib)	FALSE	TRUE	MATURE	FALSE	6.017	0	0	0	0	2	1	0	1	0	0	0	0	0	0	0	4	0	3	1	7	2	Average Stress Level	2	About Average	8	FALSE	FALSE	FALSE	FALSE
AA4	PNB	4/16/2021 13:49:26	2	9	4-5	female	TRUE	12.5	Maltese	Short-coated	Maine	north	Maine	north	Apoquel (oclacitinib)	FALSE	TRUE	MATURE	FALSE	3.955	0	0	0	0	1	0	0	1	0	0	0	0	0	0	0	2	0	2	0	7	1	Mildly Stressed	3	High	8	NA	NA	NA	NA
AA4	PNB	4/30/2021 16:46:46	4	9	4-5	female	TRUE	12.5	Maltese	Short-coated	Maine	north	Maine	north	Apoquel (oclacitinib)	FALSE	TRUE	MATURE	FALSE	3.955	0	0	0	0	1	0	0	0	0	0	0	0	0	0	0	1	0	1	0	7	1	Mildly Stressed	2	About Average	9	NA	NA	NA	NA
AA4	PNB	5/21/2021 13:11:52	7	9	4-5	female	TRUE	12.5	Maltese	Short-coated	Maine	north	Maine	north	Apoquel (oclacitinib)	FALSE	TRUE	MATURE	FALSE	2.563	0	0	0	0	1	0	0	0	0	0	0	0	0	0	0	1	0	1	0	6	1	Mildly Stressed	2	About Average	7	NA	NA	NA	NA
AA4	PNB	6/11/2021 13:40:20	10	9	4-5	female	TRUE	12.5	Maltese	Short-coated	Maine	north	Maine	north	Apoquel (oclacitinib)	FALSE	TRUE	MATURE	FALSE	1.662	0	0	0	0	0	0	0	0	0	0	0	0	0	0	0	0	0	0	0	7	1	Mildly Stressed	2	About Average	7	NA	NA	NA	NA
EX4	PNB	5/15/2021 13:27:08	0	7	4-5	female	TRUE	8.7	NA	Short-coated	Ca	west	Ca	west	None of the above	TRUE	FALSE	YOUNG	TRUE	4.37	2	1	0	0	0	0	0	1	0	0	0	0	0	0	0	4	2	2	0	10	1	Mildly Stressed	3	High	10	FALSE	FALSE	FALSE	FALSE
EX4	PNB	5/28/2021 15:28:11	2	7	4-5	female	TRUE	8.7	NA	Short-coated	Ca	west	Ca	west	None of the above	TRUE	FALSE	YOUNG	TRUE	5.71	1	1	1	0	1	0	0	0	0	0	0	0	0	0	0	4	1	2	1	9	0	Not Stressed	3	High	10	NA	NA	NA	NA
EX4	PNB	6/11/2021 13:17:00	4	7	4-5	female	TRUE	8.7	NA	Short-coated	Ca	west	Ca	west	None of the above	TRUE	FALSE	YOUNG	TRUE	6.032	1	1	0	0	0	0	1	1	0	0	0	0	0	0	0	4	2	2	0	8	2	Average Stress Level	2	About Average	9	NA	NA	NA	NA
EX4	PNB	7/2/2021 13:49:49	7	7	4-5	female	TRUE	8.7	NA	Short-coated	Ca	west	Ca	west	None of the above	TRUE	FALSE	YOUNG	TRUE	7.721	3	2	1	0	0	0	1	1	0	1	1	0	0	0	0	10	5	4	1	8	0	Not Stressed	2	About Average	10	NA	NA	NA	NA
EX4	PNB	7/23/2021 13:20:14	10	7	4-5	female	TRUE	8.7	NA	Short-coated	Ca	west	Ca	west	None of the above	TRUE	FALSE	YOUNG	TRUE	7.721	3	3	1	0	0	0	0	0	0	0	0	0	0	0	0	7	3	3	1	8	1	Mildly Stressed	2	About Average	7	NA	NA	NA	NA
XK1	PNB	4/23/2021 6:45:47	0	43	4-5	female	TRUE	6.3	Dalmatian	Short-coated	Colorado	west	Colorado	west	None of the above	TRUE	FALSE	YOUNG	FALSE	7.014	0	0	0	0	1	0	0	0	0	2	2	0	2	2	0	9	4	5	0	9	1	Mildly Stressed	2	About Average	9	FALSE	FALSE	FALSE	TRUE
XK1	PNB	5/8/2021 8:16:19	2	43	4-5	female	TRUE	6.3	Dalmatian	Short-coated	Colorado	west	Colorado	west	None of the above	TRUE	FALSE	YOUNG	FALSE	8.113	0	0	0	1	0	0	1	0	0	2	0	0	2	2	0	8	6	2	0	8	1	Mildly Stressed	2	About Average	7	NA	NA	NA	NA
XK1	PNB	5/21/2021 13:10:35	4	43	4-5	female	TRUE	6.3	Dalmatian	Short-coated	Colorado	west	Colorado	west	None of the above	TRUE	FALSE	YOUNG	FALSE	8.113	1	0	0	2	2	0	2	1	0	2	1	0	2	2	0	15	9	6	0	8	1	Mildly Stressed	2	About Average	8	NA	NA	NA	NA
XK1	PNB	6/11/2021 19:41:45	7	43	4-5	female	TRUE	6.3	Dalmatian	Short-coated	Colorado	west	Colorado	west	None of the above	TRUE	FALSE	YOUNG	FALSE	4	1	1	0	1	0	0	1	0	0	1	1	0	1	1	0	8	5	3	0	9	1	Mildly Stressed	2	About Average	8	NA	NA	NA	NA
XK1	PNB	7/2/2021 14:14:47	10	43	4-5	female	TRUE	6.3	Dalmatian	Short-coated	Colorado	west	Colorado	west	None of the above	TRUE	FALSE	YOUNG	FALSE	4	0	0	0	1	0	0	1	0	0	1	1	0	1	1	0	6	4	2	0	9	1	Mildly Stressed	2	About Average	9	NA	NA	NA	NA
TS0	PNB	3/11/2021 21:19:29	0	12	4-5	male	TRUE	8.6	Chihuahua	Short-coated	New York	north	New York	north	None of the above	TRUE	TRUE	YOUNG	FALSE	6.197	1	0	0	0	1	0	0	0	1	1	1	0	1	1	0	7	3	3	1	8	3	Somewhat Stressed	3	High	9	FALSE	FALSE	FALSE	FALSE
TS0	PNB	3/26/2021 20:52:05	2	12	4-5	male	TRUE	8.6	Chihuahua	Short-coated	New York	north	New York	north	None of the above	TRUE	TRUE	YOUNG	FALSE	2.549	1	1	0	0	0	0	0	0	0	0	0	0	0	0	0	2	1	1	0	9	3	Somewhat Stressed	3	High	9	NA	NA	NA	NA
TS0	PNB	4/10/2021 23:04:03	4	12	4-5	male	TRUE	8.6	Chihuahua	Short-coated	New York	north	New York	north	None of the above	TRUE	TRUE	YOUNG	FALSE	1.648	0	0	0	0	0	0	0	0	0	0	0	0	0	0	0	0	0	0	0	9	3	Somewhat Stressed	3	High	9	NA	NA	NA	NA
TS0	PNB	5/1/2021 0:07:08	7	12	4-5	male	TRUE	8.6	Chihuahua	Short-coated	New York	north	New York	north	None of the above	TRUE	TRUE	YOUNG	FALSE	1.014	0	0	0	0	0	0	0	0	0	0	0	0	0	0	0	0	0	0	0	9	3	Somewhat Stressed	3	High	9	NA	NA	NA	NA
TS0	PNB	5/25/2021 23:31:51	10	12	4-5	male	TRUE	8.6	Chihuahua	Short-coated	New York	north	New York	north	None of the above	TRUE	TRUE	YOUNG	FALSE	1.014	0	0	0	0	0	0	0	0	0	0	0	0	0	0	0	0	0	0	0	9	1	Mildly Stressed	3	High	9	NA	NA	NA	NA
LL3	PBO	4/22/2021 13:33:34	0	48	4-5	female	TRUE	11.7	Pitbull Mix	Short-coated	Michigan	midwest	Michigan	midwest	Medicated and hypo-allergenic shampoos and wipes	FALSE	TRUE	MATURE	FALSE	6.592	1	2	0	0	1	0	0	2	0	0	0	0	0	0	0	6	1	5	0	7	3	Somewhat Stressed	2	About Average	8	FALSE	FALSE	FALSE	FALSE
LL3	PBO	5/8/2021 7:21:18	2	48	4-5	female	TRUE	11.7	Pitbull Mix	Short-coated	Michigan	midwest	Michigan	midwest	Medicated and hypo-allergenic shampoos and wipes	FALSE	TRUE	MATURE	FALSE	5.07	0	2	0	0	0	0	0	1	0	0	0	0	0	0	0	3	0	3	0	7	3	Somewhat Stressed	2	About Average	7	NA	NA	NA	NA
LL3	PBO	5/24/2021 15:54:57	4	48	4-5	female	TRUE	11.7	Pitbull Mix	Short-coated	Michigan	midwest	Michigan	midwest	Medicated and hypo-allergenic shampoos and wipes	FALSE	TRUE	MATURE	FALSE	4.056	0	1	0	0	1	0	0	1	0	0	0	0	0	0	0	3	0	3	0	7	3	Somewhat Stressed	2	About Average	7	NA	NA	NA	NA
LL3	PBO	6/15/2021 19:57:04	7	48	4-5	female	TRUE	11.7	Pitbull Mix	Short-coated	Michigan	midwest	Michigan	midwest	Medicated and hypo-allergenic shampoos and wipes	FALSE	TRUE	MATURE	FALSE	4.679	0	0	0	0	0	0	0	0	0	0	1	0	0	1	0	2	0	2	0	7	2	Average Stress Level	2	About Average	8	NA	NA	NA	NA
LL3	PBO	7/2/2021 18:01:17	10	48	4-5	female	TRUE	11.7	Pitbull Mix	Short-coated	Michigan	midwest	Michigan	midwest	Medicated and hypo-allergenic shampoos and wipes	FALSE	TRUE	MATURE	FALSE	4.679	0	0	0	0	0	0	1	1	0	0	0	0	0	0	0	2	1	1	0	7	2	Average Stress Level	2	About Average	8	NA	NA	NA	NA
FT6	PNB	4/22/2021 16:50:22	0	22	6	male	TRUE	7.4	Poodle Bichon	Curly-coated	AZ	west	AZ	west	Allergen immunotherapy (hypo-sensitization/allergy shots)	FALSE	FALSE	YOUNG	FALSE	5.042	0	0	0	0	0	0	0	1	0	0	1	0	0	0	0	2	0	2	0	10	0	Not Stressed	3	High	10	FALSE	FALSE	FALSE	FALSE
FT6	PNB	5/7/2021 13:45:06	2	22	6	male	TRUE	7.4	Poodle Bichon	Curly-coated	AZ	west	AZ	west	Allergen immunotherapy (hypo-sensitization/allergy shots)	FALSE	FALSE	YOUNG	FALSE	3.845	0	0	0	0	0	0	0	1	0	0	1	0	0	0	0	2	0	2	0	9	0	Not Stressed	3	High	10	NA	NA	NA	NA
FT6	PNB	5/21/2021 22:15:37	4	22	6	male	TRUE	7.4	Poodle Bichon	Curly-coated	AZ	west	AZ	west	Allergen immunotherapy (hypo-sensitization/allergy shots)	FALSE	FALSE	YOUNG	FALSE	3.056	0	0	0	0	0	0	0	1	0	0	1	0	0	0	0	2	0	2	0	10	0	Not Stressed	3	High	10	NA	NA	NA	NA
FT6	PNB	6/12/2021 9:42:56	7	22	6	male	TRUE	7.4	Poodle Bichon	Curly-coated	AZ	west	AZ	west	Allergen immunotherapy (hypo-sensitization/allergy shots)	FALSE	FALSE	YOUNG	FALSE	2.775	0	0	0	0	0	0	0	1	0	0	0	0	0	0	0	1	0	1	0	10	0	Not Stressed	3	High	10	NA	NA	NA	NA
FT6	PNB	7/3/2021 11:08:18	10	22	6	male	TRUE	7.4	Poodle Bichon	Curly-coated	AZ	west	AZ	west	Allergen immunotherapy (hypo-sensitization/allergy shots)	FALSE	FALSE	YOUNG	FALSE	2.256	0	0	0	0	0	0	0	1	0	0	0	0	0	0	0	1	0	1	0	10	0	Not Stressed	3	High	10	NA	NA	NA	NA
KU2	PBO	4/10/2021 10:09:31	0	8	4-5	female	TRUE	5.8	NA	Curly-coated	California	west	California	west	None of the above	TRUE	FALSE	YOUNG	FALSE	3.844	2	2	0	0	2	0	2	2	0	0	0	0	0	0	0	10	4	6	0	8	4	Very Stressed	2	About Average	8	FALSE	TRUE	FALSE	FALSE
KU2	PBO	4/17/2021 10:47:02	2	8	4-5	female	TRUE	5.8	NA	Curly-coated	California	west	California	west	None of the above	TRUE	FALSE	YOUNG	FALSE	3.844	0	2	0	0	1	0	0	2	2	0	0	0	0	0	0	7	0	5	2	7	4	Very Stressed	2	About Average	7	NA	NA	NA	NA
KU2	PBO	5/6/2021 17:06:54	4	8	4-5	female	TRUE	5.8	NA	Curly-coated	California	west	California	west	None of the above	TRUE	FALSE	YOUNG	FALSE	6.056	0	1	0	0	2	0	0	0	0	0	0	0	0	0	0	3	0	3	0	7	3	Somewhat Stressed	2	About Average	8	NA	NA	NA	NA
KU2	PBO	5/25/2021 16:00:49	7	8	4-5	female	TRUE	5.8	NA	Curly-coated	California	west	California	west	None of the above	TRUE	FALSE	YOUNG	FALSE	6.056	0	0	0	0	1	0	0	1	0	0	2	0	0	0	0	4	0	4	0	8	4	Very Stressed	3	High	9	NA	NA	NA	NA
KU2	PBO	6/12/2021 17:03:24	10	8	4-5	female	TRUE	5.8	NA	Curly-coated	California	west	California	west	None of the above	TRUE	FALSE	YOUNG	FALSE	6.056	0	0	0	2	2	2	0	0	0	0	0	0	0	0	0	6	2	2	2	8	2	Average Stress Level	3	High	8	NA	NA	NA	NA
QD4	PBO	2/11/2021 17:30:43	0	48	4-5	male	TRUE	5.3	Australian Cattle Dog	Medium coated	KY	south	KY	south	Topicals (i.e. Animax Ointment (nystatin-neomycin sulfate-thiostrepton-triamcinolone acetonide), GenOne Spray (betamethasone)), Medicated and hypo-allergenic shampoos and wipes, Apoquel (oclacitinib)	FALSE	TRUE	ADULT	FALSE	5.875	0	0	0	0	1	0	2	2	2	0	0	0	0	1	0	8	2	4	2	9	3	Somewhat Stressed	3	High	10	FALSE	FALSE	FALSE	FALSE
QD4	PBO	2/26/2021 15:33:23	2	48	4-5	male	TRUE	5.3	Australian Cattle Dog	Medium coated	KY	south	KY	south	Topicals (i.e. Animax Ointment (nystatin-neomycin sulfate-thiostrepton-triamcinolone acetonide), GenOne Spray (betamethasone)), Medicated and hypo-allergenic shampoos and wipes, Apoquel (oclacitinib)	FALSE	TRUE	ADULT	FALSE	5.875	0	0	0	0	0	0	1	2	1	0	0	0	0	0	0	4	1	2	1	10	2	Average Stress Level	3	High	10	NA	NA	NA	NA
QD4	PBO	3/12/2021 14:18:09	4	48	4-5	male	TRUE	5.3	Australian Cattle Dog	Medium coated	KY	south	KY	south	Topicals (i.e. Animax Ointment (nystatin-neomycin sulfate-thiostrepton-triamcinolone acetonide), GenOne Spray (betamethasone)), Medicated and hypo-allergenic shampoos and wipes, Apoquel (oclacitinib)	FALSE	TRUE	ADULT	FALSE	3.563	0	0	0	0	0	0	0	1	0	0	0	0	0	0	0	1	0	1	0	10	2	Average Stress Level	2	About Average	10	NA	NA	NA	NA
QD4	PBO	4/2/2021 13:56:36	7	48	4-5	male	TRUE	5.3	Australian Cattle Dog	Medium coated	KY	south	KY	south	Topicals (i.e. Animax Ointment (nystatin-neomycin sulfate-thiostrepton-triamcinolone acetonide), GenOne Spray (betamethasone)), Medicated and hypo-allergenic shampoos and wipes, Apoquel (oclacitinib)	FALSE	TRUE	ADULT	FALSE	4.75	0	0	0	0	0	0	0	1	0	0	0	0	0	0	0	1	0	1	0	10	3	Somewhat Stressed	2	About Average	10	NA	NA	NA	NA
QD4	PBO	4/23/2021 14:13:52	10	48	4-5	male	TRUE	5.3	Australian Cattle Dog	Medium coated	KY	south	KY	south	Topicals (i.e. Animax Ointment (nystatin-neomycin sulfate-thiostrepton-triamcinolone acetonide), GenOne Spray (betamethasone)), Medicated and hypo-allergenic shampoos and wipes, Apoquel (oclacitinib)	FALSE	TRUE	ADULT	FALSE	2.563	0	0	0	0	0	0	0	1	0	0	0	0	0	0	0	1	0	1	0	9	2	Average Stress Level	2	About Average	10	NA	NA	NA	NA
MH3	PNB	4/24/2021 9:49:10	0	20	4-5	female	TRUE	7.8	Chihuahua	Wire-coated	North Carolina	south	North Carolina	south	Medicated and hypo-allergenic shampoos and wipes, Apoquel (oclacitinib)	FALSE	FALSE	ADULT	FALSE	6.065	0	2	0	0	0	0	1	2	1	1	1	0	1	1	0	10	3	6	1	9	2	Average Stress Level	2	About Average	9	FALSE	FALSE	FALSE	FALSE
MH3	PNB	5/8/2021 18:24:38	2	20	4-5	female	TRUE	7.8	Chihuahua	Wire-coated	North Carolina	south	North Carolina	south	Medicated and hypo-allergenic shampoos and wipes, Apoquel (oclacitinib)	FALSE	FALSE	ADULT	FALSE	4.024	0	0	0	0	1	0	1	1	0	1	1	0	1	1	0	7	3	4	0	9	2	Average Stress Level	2	About Average	10	NA	NA	NA	NA
MH3	PNB	5/24/2021 12:02:05	4	20	4-5	female	TRUE	7.8	Chihuahua	Wire-coated	North Carolina	south	North Carolina	south	Medicated and hypo-allergenic shampoos and wipes, Apoquel (oclacitinib)	FALSE	FALSE	ADULT	FALSE	2.085	0	0	0	0	1	0	1	0	0	1	0	0	0	0	0	3	2	1	0	9	2	Average Stress Level	2	About Average	9	NA	NA	NA	NA
MH3	PNB	6/12/2021 22:47:30	7	20	4-5	female	TRUE	7.8	Chihuahua	Wire-coated	North Carolina	south	North Carolina	south	Medicated and hypo-allergenic shampoos and wipes, Apoquel (oclacitinib)	FALSE	FALSE	ADULT	FALSE	2.085	0	0	0	0	0	0	1	1	0	0	0	0	0	0	0	2	1	1	0	9	2	Average Stress Level	3	High	10	NA	NA	NA	NA
MH3	PNB	7/3/2021 7:34:42	10	20	4-5	female	TRUE	7.8	Chihuahua	Wire-coated	North Carolina	south	North Carolina	south	Medicated and hypo-allergenic shampoos and wipes, Apoquel (oclacitinib)	FALSE	FALSE	ADULT	FALSE	2.085	0	0	0	0	0	0	1	1	0	1	1	0	0	0	0	4	2	2	0	9	2	Average Stress Level	2	About Average	9	NA	NA	NA	NA
JM7	PBO	4/1/2021 13:49:07	0	8	4-5	male	TRUE	15.3	Chihuahua	Short-coated	Rescued in Ohio, Lived in Florida, Montana and Has lived in California for the last 5 years	west	California	west	Apoquel (oclacitinib)	FALSE	TRUE	ADULT	FALSE	7.855	0	1	0	1	2	2	1	1	1	1	1	1	3	2	0	17	6	7	4	7	2	Average Stress Level	1	Low	10	FALSE	FALSE	FALSE	TRUE
JM7	PBO	4/16/2021 13:23:59	2	8	4-5	male	TRUE	15.3	Chihuahua	Short-coated	Rescued in Ohio, Lived in Florida, Montana and Has lived in California for the last 5 years	west	California	west	Apoquel (oclacitinib)	FALSE	TRUE	ADULT	FALSE	10	1	2	1	0	1	0	0	2	0	1	1	0	3	2	0	14	5	8	1	7	0	Not Stressed	1	Low	10	NA	NA	NA	NA
JM7	PBO	4/30/2021 14:45:53	4	8	4-5	male	TRUE	15.3	Chihuahua	Short-coated	Rescued in Ohio, Lived in Florida, Montana and Has lived in California for the last 5 years	west	California	west	Apoquel (oclacitinib)	FALSE	TRUE	ADULT	FALSE	10	3	2	1	0	1	0	1	3	0	1	1	1	3	2	1	20	8	9	3	6	0	Not Stressed	1	Low	10	NA	NA	NA	NA
JM7	PBO	5/24/2021 14:21:47	7	8	4-5	male	TRUE	15.3	Chihuahua	Short-coated	Rescued in Ohio, Lived in Florida, Montana and Has lived in California for the last 5 years	west	California	west	Apoquel (oclacitinib)	FALSE	TRUE	ADULT	FALSE	10	0	2	0	0	1	0	0	2	0	0	2	0	3	2	0	12	3	9	0	8	2	Average Stress Level	1	Low	10	NA	NA	NA	NA
JM7	PBO	6/11/2021 14:04:17	10	8	4-5	male	TRUE	15.3	Chihuahua	Short-coated	Rescued in Ohio, Lived in Florida, Montana and Has lived in California for the last 5 years	west	California	west	Apoquel (oclacitinib)	FALSE	TRUE	ADULT	FALSE	10	0	2	0	0	1	0	1	1	0	0	2	0	3	2	0	12	4	8	0	7	2	Average Stress Level	1	Low	10	NA	NA	NA	NA
IC9	PBO	4/22/2021 13:25:37	0	50	4-5	male	TRUE	9.2	Mix	Short-coated	California	west	California	west	Apoquel (oclacitinib)	FALSE	TRUE	YOUNG	FALSE	8.155	0	0	0	0	0	0	1	2	1	0	0	0	2	2	2	10	3	4	3	7	3	Somewhat Stressed	2	About Average	9	FALSE	FALSE	FALSE	TRUE
IC9	PBO	5/7/2021 13:15:55	2	50	4-5	male	TRUE	9.2	Mix	Short-coated	California	west	California	west	Apoquel (oclacitinib)	FALSE	TRUE	YOUNG	FALSE	8.127	0	0	0	0	1	1	1	2	1	1	2	1	2	2	2	16	4	7	5	8	3	Somewhat Stressed	2	About Average	8	NA	NA	NA	NA
IC9	PBO	5/21/2021 13:05:15	4	50	4-5	male	TRUE	9.2	Mix	Short-coated	California	west	California	west	Apoquel (oclacitinib)	FALSE	TRUE	YOUNG	FALSE	8.127	0	0	0	1	1	1	1	1	1	1	1	1	2	2	2	15	5	5	5	8	3	Somewhat Stressed	2	About Average	8	NA	NA	NA	NA
IC9	PBO	6/11/2021 13:08:46	7	50	4-5	male	TRUE	9.2	Mix	Short-coated	California	west	California	west	Apoquel (oclacitinib)	FALSE	TRUE	YOUNG	FALSE	8.127	0	0	0	0	1	0	1	1	0	0	2	1	0	2	1	9	1	6	2	8	1	Mildly Stressed	2	About Average	8	NA	NA	NA	NA
IC9	PBO	7/2/2021 16:06:29	10	50	4-5	male	TRUE	9.2	Mix	Short-coated	California	west	California	west	Apoquel (oclacitinib)	FALSE	TRUE	YOUNG	FALSE	8.127	0	0	0	0	1	0	0	1	0	1	2	1	2	2	1	11	3	6	2	8	1	Mildly Stressed	2	About Average	8	NA	NA	NA	NA
XX8	PBO	3/11/2021 19:06:56	0	24	4-5	female	TRUE	3.4	Labradoodle	Curly-coated	NC	south	NC	south	Cytopoint (lokivetmab), None of the above	FALSE	FALSE	YOUNG	FALSE	6.277	0	2	0	0	2	0	1	2	0	0	0	0	0	2	0	9	1	8	0	10	2	Average Stress Level	2	About Average	10	FALSE	FALSE	FALSE	FALSE
XX8	PBO	3/26/2021 13:12:58	2	24	4-5	female	TRUE	3.4	Labradoodle	Curly-coated	NC	south	NC	south	Cytopoint (lokivetmab), None of the above	FALSE	FALSE	YOUNG	FALSE	2.618	1	1	0	0	0	0	1	1	0	0	0	0	0	0	0	4	2	2	0	9	2	Average Stress Level	4	Very High	10	NA	NA	NA	NA
XX8	PBO	4/9/2021 15:49:32	4	24	4-5	female	TRUE	3.4	Labradoodle	Curly-coated	NC	south	NC	south	Cytopoint (lokivetmab), None of the above	FALSE	FALSE	YOUNG	FALSE	4.763	0	0	0	0	0	0	0	0	0	0	0	0	0	0	0	0	0	0	0	9	2	Average Stress Level	4	Very High	10	NA	NA	NA	NA
XX8	PBO	4/30/2021 14:39:56	7	24	4-5	female	TRUE	3.4	Labradoodle	Curly-coated	NC	south	NC	south	Cytopoint (lokivetmab), None of the above	FALSE	FALSE	YOUNG	FALSE	1.831	0	1	0	0	0	0	0	0	0	0	0	0	0	0	0	1	0	1	0	10	2	Average Stress Level	3	High	10	NA	NA	NA	NA
XX8	PBO	5/21/2021 15:15:52	10	24	4-5	female	TRUE	3.4	Labradoodle	Curly-coated	NC	south	NC	south	Cytopoint (lokivetmab), None of the above	FALSE	FALSE	YOUNG	FALSE	0.585	0	0	0	0	0	0	0	0	0	0	0	0	0	0	0	0	0	0	0	10	2	Average Stress Level	4	Very High	10	NA	NA	NA	NA
ZS9	PBO	4/22/2021 15:37:21	0	16	4-5	female	TRUE	9	Miniature Pinscher	Short-coated	Nevada	west	Nevada	west	Antihistamines (i.e. Benadryl (diphenhydramine), Zyrtec (cetirizine), Claritin (loratadine), chlorpheniramine)	FALSE	FALSE	YOUNG	FALSE	8.282	1	1	2	0	0	0	0	1	0	0	1	0	2	2	0	10	3	5	2	8	1	Mildly Stressed	2	About Average	1	FALSE	FALSE	FALSE	FALSE
ZS9	PBO	5/7/2021 13:23:17	2	16	4-5	female	TRUE	9	Miniature Pinscher	Short-coated	Nevada	west	Nevada	west	Antihistamines (i.e. Benadryl (diphenhydramine), Zyrtec (cetirizine), Claritin (loratadine), chlorpheniramine)	FALSE	FALSE	YOUNG	FALSE	4	0	0	0	0	1	0	1	1	0	1	1	0	1	1	0	7	3	4	0	8	1	Mildly Stressed	2	About Average	8	NA	NA	NA	NA
ZS9	PBO	5/21/2021 13:09:32	4	16	4-5	female	TRUE	9	Miniature Pinscher	Short-coated	Nevada	west	Nevada	west	Antihistamines (i.e. Benadryl (diphenhydramine), Zyrtec (cetirizine), Claritin (loratadine), chlorpheniramine)	FALSE	FALSE	YOUNG	FALSE	3.986	1	0	0	0	0	0	0	0	0	1	0	0	1	1	0	4	3	1	0	9	1	Mildly Stressed	2	About Average	9	NA	NA	NA	NA
ZS9	PBO	6/11/2021 15:32:21	7	16	4-5	female	TRUE	9	Miniature Pinscher	Short-coated	Nevada	west	Nevada	west	Antihistamines (i.e. Benadryl (diphenhydramine), Zyrtec (cetirizine), Claritin (loratadine), chlorpheniramine)	FALSE	FALSE	YOUNG	FALSE	3.986	0	0	0	0	0	0	0	0	0	0	0	0	1	1	0	2	1	1	0	9	1	Mildly Stressed	1	Low	9	NA	NA	NA	NA
ZS9	PBO	7/2/2021 13:14:27	10	16	4-5	female	TRUE	9	Miniature Pinscher	Short-coated	Nevada	west	Nevada	west	Antihistamines (i.e. Benadryl (diphenhydramine), Zyrtec (cetirizine), Claritin (loratadine), chlorpheniramine)	FALSE	FALSE	YOUNG	FALSE	3.986	0	0	0	0	0	0	0	0	0	1	0	0	2	1	0	4	3	1	0	9	1	Mildly Stressed	1	Low	9	NA	NA	NA	NA
JX3	PBO	4/22/2021 15:35:20	0	6	6	male	TRUE	10.9	Yorkshire Terrier	Long-coated	MO	midwest	MO	midwest	None of the above	TRUE	FALSE	ADULT	FALSE	6.338	2	2	0	1	1	0	0	0	0	1	1	0	2	2	1	13	6	6	1	4	1	Mildly Stressed	0	Very Low	5	FALSE	FALSE	FALSE	FALSE
JX3	PBO	5/11/2021 20:22:06	2	6	6	male	TRUE	10.9	Yorkshire Terrier	Long-coated	MO	midwest	MO	midwest	None of the above	TRUE	FALSE	ADULT	FALSE	6.042	1	1	0	1	2	0	1	0	0	2	1	0	2	2	1	14	7	6	1	4	1	Mildly Stressed	0	Very Low	6	NA	NA	NA	NA
JX3	PBO	5/21/2021 13:53:39	4	6	6	male	TRUE	10.9	Yorkshire Terrier	Long-coated	MO	midwest	MO	midwest	None of the above	TRUE	FALSE	ADULT	FALSE	4	1	2	0	1	1	0	1	0	0	2	1	1	2	2	1	15	7	6	2	5	1	Mildly Stressed	0	Very Low	8	NA	NA	NA	NA
JX3	PBO	6/11/2021 22:17:22	7	6	6	male	TRUE	10.9	Yorkshire Terrier	Long-coated	MO	midwest	MO	midwest	None of the above	TRUE	FALSE	ADULT	FALSE	3.219	1	1	0	1	0	0	0	0	0	1	1	0	2	1	1	9	5	3	1	6	0	Not Stressed	0	Very Low	8	NA	NA	NA	NA
JX3	PBO	7/6/2021 11:36:28	10	6	6	male	TRUE	10.9	Yorkshire Terrier	Long-coated	MO	midwest	MO	midwest	None of the above	TRUE	FALSE	ADULT	FALSE	3.75	0	0	1	1	0	0	0	0	0	0	1	0	2	0	1	6	3	1	2	7	0	Not Stressed	0	Very Low	8	NA	NA	NA	NA
BT2	PBO	3/11/2021 17:49:26	0	17	4-5	male	TRUE	6.8	Shih Tzu	Medium coated	Tennessee	south	Tennessee	south	None of the above	TRUE	TRUE	YOUNG	FALSE	5.958	0	0	0	0	0	0	0	0	0	0	2	0	0	2	0	4	0	4	0	8	0	Not Stressed	2	About Average	10	FALSE	FALSE	FALSE	TRUE
BT2	PBO	3/26/2021 23:33:56	2	17	4-5	male	TRUE	6.8	Shih Tzu	Medium coated	Tennessee	south	Tennessee	south	None of the above	TRUE	TRUE	YOUNG	FALSE	5.958	0	1	0	0	0	0	1	1	0	0	2	0	0	2	0	7	1	6	0	9	0	Not Stressed	2	About Average	10	NA	NA	NA	NA
BT2	PBO	4/9/2021 14:15:20	4	17	4-5	male	TRUE	6.8	Shih Tzu	Medium coated	Tennessee	south	Tennessee	south	None of the above	TRUE	TRUE	YOUNG	FALSE	1.448	0	1	0	0	0	0	0	1	0	0	1	0	0	1	0	4	0	4	0	9	0	Not Stressed	2	About Average	10	NA	NA	NA	NA
BT2	PBO	5/1/2021 9:07:23	7	17	4-5	male	TRUE	6.8	Shih Tzu	Medium coated	Tennessee	south	Tennessee	south	None of the above	TRUE	TRUE	YOUNG	FALSE	1.448	0	1	0	0	0	0	0	0	0	0	0	0	0	0	0	1	0	1	0	9	0	Not Stressed	2	About Average	10	NA	NA	NA	NA
BT2	PBO	5/22/2021 21:39:25	10	17	4-5	male	TRUE	6.8	Shih Tzu	Medium coated	Tennessee	south	Tennessee	south	None of the above	TRUE	TRUE	YOUNG	FALSE	3.705	0	1	0	0	0	0	0	1	1	1	1	0	0	1	1	7	1	4	2	9	0	Not Stressed	2	About Average	10	NA	NA	NA	NA
WM6	PNB	4/22/2021 15:36:54	0	18	4-5	male	TRUE	11.8	Cockapoo	Curly-coated	Pennsylvania	north	North Carolina	south	Cytopoint (lokivetmab)	FALSE	TRUE	ADULT	FALSE	6.048	0	0	0	0	0	0	1	2	0	0	1	0	0	1	0	5	1	4	0	9	0	Not Stressed	1	Low	10	FALSE	FALSE	FALSE	FALSE
WM6	PNB	5/7/2021 14:39:05	2	18	4-5	male	TRUE	11.8	Cockapoo	Curly-coated	Pennsylvania	north	North Carolina	south	Cytopoint (lokivetmab)	FALSE	TRUE	ADULT	FALSE	1.049	0	0	0	0	0	0	0	0	0	0	0	0	0	0	0	0	0	0	0	9	0	Not Stressed	1	Low	10	NA	NA	NA	NA
WM6	PNB	5/21/2021 15:13:03	4	18	4-5	male	TRUE	11.8	Cockapoo	Curly-coated	Pennsylvania	north	North Carolina	south	Cytopoint (lokivetmab)	FALSE	TRUE	ADULT	FALSE	0.566	0	0	0	0	0	0	0	0	0	0	0	0	0	0	0	0	0	0	0	9	0	Not Stressed	1	Low	10	NA	NA	NA	NA
WM6	PNB	6/11/2021 13:27:31	7	18	4-5	male	TRUE	11.8	Cockapoo	Curly-coated	Pennsylvania	north	North Carolina	south	Cytopoint (lokivetmab)	FALSE	TRUE	ADULT	FALSE	0.566	0	0	0	0	0	0	0	0	0	0	0	0	0	0	0	0	0	0	0	8	0	Not Stressed	0	Very Low	10	NA	NA	NA	NA
WM6	PNB	7/2/2021 14:24:52	10	18	4-5	male	TRUE	11.8	Cockapoo	Curly-coated	Pennsylvania	north	North Carolina	south	Cytopoint (lokivetmab)	FALSE	TRUE	ADULT	FALSE	0.566	0	0	0	0	0	0	0	0	0	0	0	0	0	0	0	0	0	0	0	9	1	Mildly Stressed	1	Low	10	NA	NA	NA	NA
PK6	PNB	4/22/2021 13:35:14	0	28	4-5	female	TRUE	4	Beagle	Short-coated	New jersey	north	New jersey	north	Medicated and hypo-allergenic shampoos and wipes, Topicals (i.e. Animax Ointment (nystatin-neomycin sulfate-thiostrepton-triamcinolone acetonide), GenOne Spray (betamethasone)), Antihistamines (i.e. Benadryl (diphenhydramine), Zyrtec (cetirizine), Claritin (loratadine), chlorpheniramine)	FALSE	TRUE	YOUNG	TRUE	10	0	2	0	0	1	0	0	2	0	0	1	0	0	1	0	7	0	7	0	10	0	Not Stressed	2	About Average	10	FALSE	FALSE	FALSE	FALSE
PK6	PNB	5/7/2021 14:45:16	2	28	4-5	female	TRUE	4	Beagle	Short-coated	New jersey	north	New jersey	north	Medicated and hypo-allergenic shampoos and wipes, Topicals (i.e. Animax Ointment (nystatin-neomycin sulfate-thiostrepton-triamcinolone acetonide), GenOne Spray (betamethasone)), Antihistamines (i.e. Benadryl (diphenhydramine), Zyrtec (cetirizine), Claritin (loratadine), chlorpheniramine)	FALSE	TRUE	YOUNG	TRUE	3.621	0	1	0	0	0	0	0	1	0	0	1	0	0	1	0	4	0	4	0	9	0	Not Stressed	2	About Average	10	NA	NA	NA	NA
PK6	PNB	5/21/2021 13:28:29	4	28	4-5	female	TRUE	4	Beagle	Short-coated	New jersey	north	New jersey	north	Medicated and hypo-allergenic shampoos and wipes, Topicals (i.e. Animax Ointment (nystatin-neomycin sulfate-thiostrepton-triamcinolone acetonide), GenOne Spray (betamethasone)), Antihistamines (i.e. Benadryl (diphenhydramine), Zyrtec (cetirizine), Claritin (loratadine), chlorpheniramine)	FALSE	TRUE	YOUNG	TRUE	1.838	0	0	0	0	0	0	0	1	0	0	0	0	0	1	0	2	0	2	0	9	0	Not Stressed	2	About Average	10	NA	NA	NA	NA
PK6	PNB	6/11/2021 17:34:39	7	28	4-5	female	TRUE	4	Beagle	Short-coated	New jersey	north	New jersey	north	Medicated and hypo-allergenic shampoos and wipes, Topicals (i.e. Animax Ointment (nystatin-neomycin sulfate-thiostrepton-triamcinolone acetonide), GenOne Spray (betamethasone)), Antihistamines (i.e. Benadryl (diphenhydramine), Zyrtec (cetirizine), Claritin (loratadine), chlorpheniramine)	FALSE	TRUE	YOUNG	TRUE	1.838	0	2	0	0	2	0	0	2	2	0	2	0	0	2	0	12	0	10	2	9	0	Not Stressed	2	About Average	10	NA	NA	NA	NA
PK6	PNB	7/2/2021 13:13:32	10	28	4-5	female	TRUE	4	Beagle	Short-coated	New jersey	north	New jersey	north	Medicated and hypo-allergenic shampoos and wipes, Topicals (i.e. Animax Ointment (nystatin-neomycin sulfate-thiostrepton-triamcinolone acetonide), GenOne Spray (betamethasone)), Antihistamines (i.e. Benadryl (diphenhydramine), Zyrtec (cetirizine), Claritin (loratadine), chlorpheniramine)	FALSE	TRUE	YOUNG	TRUE	3.9	0	1	0	0	0	0	0	2	0	0	1	0	0	1	0	5	0	5	0	9	0	Not Stressed	2	About Average	9	NA	NA	NA	NA
WM5	PBO	6/3/2021 14:10:00	0	6	4-5	female	TRUE	12.3	Chihuahua	Short-coated	Minnesota	midwest	Minnesota	midwest	None of the above	TRUE	FALSE	ADULT	TRUE	5.974	1	1	0	1	1	0	1	0	0	0	0	0	0	0	0	5	3	2	0	9	0	Not Stressed	2	About Average	9	FALSE	FALSE	FALSE	FALSE
WM5	PBO	6/18/2021 17:54:11	2	6	4-5	female	TRUE	12.3	Chihuahua	Short-coated	Minnesota	midwest	Minnesota	midwest	None of the above	TRUE	FALSE	ADULT	TRUE	5.682	1	0	0	1	1	0	1	0	0	1	0	0	1	1	0	7	5	2	0	8	0	Not Stressed	2	About Average	9	NA	NA	NA	NA
WM5	PBO	7/2/2021 14:36:02	4	6	4-5	female	TRUE	12.3	Chihuahua	Short-coated	Minnesota	midwest	Minnesota	midwest	None of the above	TRUE	FALSE	ADULT	TRUE	3.906	1	1	0	1	1	0	1	1	0	1	0	0	1	2	0	10	5	5	0	8	0	Not Stressed	2	About Average	9	NA	NA	NA	NA
WM5	PBO	7/23/2021 13:56:15	7	6	4-5	female	TRUE	12.3	Chihuahua	Short-coated	Minnesota	midwest	Minnesota	midwest	None of the above	TRUE	FALSE	ADULT	TRUE	3.906	1	0	0	1	0	0	1	0	0	0	0	0	1	0	0	4	4	0	0	9	0	Not Stressed	2	About Average	9	NA	NA	NA	NA
WM5	PBO	8/13/2021 13:35:09	10	6	4-5	female	TRUE	12.3	Chihuahua	Short-coated	Minnesota	midwest	Minnesota	midwest	None of the above	TRUE	FALSE	ADULT	TRUE	3.906	1	0	0	1	1	0	1	0	0	0	0	0	0	1	0	5	3	2	0	8	0	Not Stressed	2	About Average	10	NA	NA	NA	NA
OL7	PNB	4/1/2021 17:22:50	0	12	4-5	male	TRUE	10.9	Shih Tzu	Long-coated	Alabama	south	Pennsylvania	north	Steroids (i.e. prednisone, dexamethasone, hydrocortisone, triamcinolone), Antihistamines (i.e. Benadryl (diphenhydramine), Zyrtec (cetirizine), Claritin (loratadine), chlorpheniramine), Medicated and hypo-allergenic shampoos and wipes, Allergen immunotherapy (hypo-sensitization/allergy shots)	FALSE	TRUE	MATURE	FALSE	6.847	0	0	0	0	0	0	2	3	3	2	3	3	2	3	2	23	6	9	8	5	4	Very Stressed	1	Low	5	FALSE	TRUE	FALSE	TRUE
OL7	PNB	4/16/2021 13:24:20	2	12	4-5	male	TRUE	10.9	Shih Tzu	Long-coated	Alabama	south	Pennsylvania	north	Steroids (i.e. prednisone, dexamethasone, hydrocortisone, triamcinolone), Antihistamines (i.e. Benadryl (diphenhydramine), Zyrtec (cetirizine), Claritin (loratadine), chlorpheniramine), Medicated and hypo-allergenic shampoos and wipes, Allergen immunotherapy (hypo-sensitization/allergy shots)	FALSE	TRUE	MATURE	FALSE	3.972	0	0	0	0	0	0	1	1	2	1	1	1	2	1	1	11	4	3	4	7	2	Average Stress Level	2	About Average	8	NA	NA	NA	NA
OL7	PNB	5/3/2021 9:59:49	4	12	4-5	male	TRUE	10.9	Shih Tzu	Long-coated	Alabama	south	Pennsylvania	north	Steroids (i.e. prednisone, dexamethasone, hydrocortisone, triamcinolone), Antihistamines (i.e. Benadryl (diphenhydramine), Zyrtec (cetirizine), Claritin (loratadine), chlorpheniramine), Medicated and hypo-allergenic shampoos and wipes, Allergen immunotherapy (hypo-sensitization/allergy shots)	FALSE	TRUE	MATURE	FALSE	3.127	0	0	0	0	0	0	1	1	2	1	0	1	1	1	1	9	3	2	4	8	1	Mildly Stressed	2	About Average	8	NA	NA	NA	NA
OL7	PNB	5/21/2021 13:22:15	7	12	4-5	male	TRUE	10.9	Shih Tzu	Long-coated	Alabama	south	Pennsylvania	north	Steroids (i.e. prednisone, dexamethasone, hydrocortisone, triamcinolone), Antihistamines (i.e. Benadryl (diphenhydramine), Zyrtec (cetirizine), Claritin (loratadine), chlorpheniramine), Medicated and hypo-allergenic shampoos and wipes, Allergen immunotherapy (hypo-sensitization/allergy shots)	FALSE	TRUE	MATURE	FALSE	1.789	0	0	0	0	0	0	0	0	1	0	0	0	1	1	0	3	1	1	1	9	1	Mildly Stressed	2	About Average	8	NA	NA	NA	NA
OL7	PNB	6/13/2021 8:28:33	10	12	4-5	male	TRUE	10.9	Shih Tzu	Long-coated	Alabama	south	Pennsylvania	north	Steroids (i.e. prednisone, dexamethasone, hydrocortisone, triamcinolone), Antihistamines (i.e. Benadryl (diphenhydramine), Zyrtec (cetirizine), Claritin (loratadine), chlorpheniramine), Medicated and hypo-allergenic shampoos and wipes, Allergen immunotherapy (hypo-sensitization/allergy shots)	FALSE	TRUE	MATURE	FALSE	1.789	0	0	0	0	0	0	0	2	0	0	0	0	0	0	0	2	0	2	0	9	1	Mildly Stressed	2	About Average	9	NA	NA	NA	NA
EP4	PNB	1/8/2021 11:10:04	0	12	4-5	female	TRUE	9.6	Jack Russel Terrier Mix	Short-coated	GA	south	GA	south	Apoquel (oclacitinib), Allergen immunotherapy (hypo-sensitization/allergy shots), Other	FALSE	TRUE	YOUNG	TRUE	6.155	0	0	0	0	0	0	0	1	0	0	0	0	0	1	0	2	0	2	0	8	1	Mildly Stressed	2	About Average	10	FALSE	FALSE	FALSE	TRUE
EP4	PNB	1/22/2021 17:55:31	2	12	4-5	female	TRUE	9.6	Jack Russel Terrier Mix	Short-coated	GA	south	GA	south	Apoquel (oclacitinib), Allergen immunotherapy (hypo-sensitization/allergy shots), Other	FALSE	TRUE	YOUNG	TRUE	5.432	0	0	0	0	0	0	0	1	0	0	0	0	0	1	0	2	0	2	0	9	0	Not Stressed	2	About Average	9	NA	NA	NA	NA
EP4	PNB	2/6/2021 10:32:02	4	12	4-5	female	TRUE	9.6	Jack Russel Terrier Mix	Short-coated	GA	south	GA	south	Apoquel (oclacitinib), Allergen immunotherapy (hypo-sensitization/allergy shots), Other	FALSE	TRUE	YOUNG	TRUE	5.432	0	1	0	0	0	0	0	1	0	0	0	0	0	1	0	3	0	3	0	8	0	Not Stressed	2	About Average	10	NA	NA	NA	NA
EP4	PNB	2/27/2021 6:16:12	7	12	4-5	female	TRUE	9.6	Jack Russel Terrier Mix	Short-coated	GA	south	GA	south	Apoquel (oclacitinib), Allergen immunotherapy (hypo-sensitization/allergy shots), Other	FALSE	TRUE	YOUNG	TRUE	5.432	0	0	0	0	0	0	0	1	0	0	1	0	0	1	0	3	0	3	0	10	0	Not Stressed	2	About Average	10	NA	NA	NA	NA
EP4	PNB	3/19/2021 14:01:40	10	12	4-5	female	TRUE	9.6	Jack Russel Terrier Mix	Short-coated	GA	south	GA	south	Apoquel (oclacitinib), Allergen immunotherapy (hypo-sensitization/allergy shots), Other	FALSE	TRUE	YOUNG	TRUE	5.432	0	0	0	0	0	0	0	0	0	0	0	0	0	1	0	1	0	1	0	9	2	Average Stress Level	2	About Average	9	NA	NA	NA	NA
ZS5	PBO	1/28/2021 22:32:49	0	19	4-5	female	TRUE	5.5	Tibetan Terrier Cocker Spaniel	Medium coated	Minnesota	midwest	Minnesota	midwest	Antihistamines (i.e. Benadryl (diphenhydramine), Zyrtec (cetirizine), Claritin (loratadine), chlorpheniramine)	FALSE	FALSE	YOUNG	FALSE	5.543	0	0	0	0	1	0	0	1	0	0	0	1	0	0	0	3	0	2	1	8	2	Average Stress Level	2	About Average	9	FALSE	FALSE	FALSE	FALSE
ZS5	PBO	2/12/2021 21:09:04	2	19	4-5	female	TRUE	5.5	Tibetan Terrier Cocker Spaniel	Medium coated	Minnesota	midwest	Minnesota	midwest	Antihistamines (i.e. Benadryl (diphenhydramine), Zyrtec (cetirizine), Claritin (loratadine), chlorpheniramine)	FALSE	FALSE	YOUNG	FALSE	6.149	0	1	1	0	0	0	0	2	0	0	0	1	0	0	0	5	0	3	2	8	3	Somewhat Stressed	2	About Average	9	NA	NA	NA	NA
ZS5	PBO	2/26/2021 13:23:37	4	19	4-5	female	TRUE	5.5	Tibetan Terrier Cocker Spaniel	Medium coated	Minnesota	midwest	Minnesota	midwest	Antihistamines (i.e. Benadryl (diphenhydramine), Zyrtec (cetirizine), Claritin (loratadine), chlorpheniramine)	FALSE	FALSE	YOUNG	FALSE	5.254	0	0	0	0	0	0	1	2	0	0	0	0	0	0	0	3	1	2	0	9	2	Average Stress Level	2	About Average	10	NA	NA	NA	NA
ZS5	PBO	3/19/2021 17:04:55	7	19	4-5	female	TRUE	5.5	Tibetan Terrier Cocker Spaniel	Medium coated	Minnesota	midwest	Minnesota	midwest	Antihistamines (i.e. Benadryl (diphenhydramine), Zyrtec (cetirizine), Claritin (loratadine), chlorpheniramine)	FALSE	FALSE	YOUNG	FALSE	4.938	0	0	0	0	1	0	0	2	0	0	0	1	0	0	0	4	0	3	1	9	1	Mildly Stressed	2	About Average	9	NA	NA	NA	NA
ZS5	PBO	4/12/2021 15:26:37	10	19	4-5	female	TRUE	5.5	Tibetan Terrier Cocker Spaniel	Medium coated	Minnesota	midwest	Minnesota	midwest	Antihistamines (i.e. Benadryl (diphenhydramine), Zyrtec (cetirizine), Claritin (loratadine), chlorpheniramine)	FALSE	FALSE	YOUNG	FALSE	3.781	0	0	0	0	1	1	0	1	0	0	0	1	0	0	0	4	0	2	2	9	2	Average Stress Level	2	About Average	10	NA	NA	NA	NA
NK8	PNB	1/28/2021 21:01:19	0	10	4-5	male	TRUE	14.4	Chihuahua	Medium coated	Nebraska	midwest	Nebraska	midwest	None of the above	TRUE	FALSE	MATURE	FALSE	5.881	0	1	0	0	0	0	0	2	0	0	0	0	0	0	0	3	0	3	0	8	3	Somewhat Stressed	2	About Average	9	FALSE	FALSE	FALSE	FALSE
NK8	PNB	2/12/2021 13:43:00	2	10	4-5	male	TRUE	14.4	Chihuahua	Medium coated	Nebraska	midwest	Nebraska	midwest	None of the above	TRUE	FALSE	MATURE	FALSE	5.881	0	0	0	0	0	0	0	2	0	0	0	0	0	0	0	2	0	2	0	8	1	Mildly Stressed	2	About Average	8	NA	NA	NA	NA
NK8	PNB	2/27/2021 6:32:49	4	10	4-5	male	TRUE	14.4	Chihuahua	Medium coated	Nebraska	midwest	Nebraska	midwest	None of the above	TRUE	FALSE	MATURE	FALSE	5.881	0	0	0	0	0	0	0	2	0	0	0	0	0	0	0	2	0	2	0	8	2	Average Stress Level	1	Low	9	NA	NA	NA	NA
NK8	PNB	3/20/2021 6:00:28	7	10	4-5	male	TRUE	14.4	Chihuahua	Medium coated	Nebraska	midwest	Nebraska	midwest	None of the above	TRUE	FALSE	MATURE	FALSE	5.881	0	0	0	0	0	0	0	1	0	0	0	0	0	0	0	1	0	1	0	8	1	Mildly Stressed	1	Low	8	NA	NA	NA	NA
NK8	PNB	4/9/2021 18:17:08	10	10	4-5	male	TRUE	14.4	Chihuahua	Medium coated	Nebraska	midwest	Nebraska	midwest	None of the above	TRUE	FALSE	MATURE	FALSE	5.881	0	0	0	0	0	0	0	1	0	0	0	0	0	0	0	1	0	1	0	9	1	Mildly Stressed	2	About Average	8	NA	NA	NA	NA
JU5	PBO	4/1/2021 13:08:47	0	10	4-5	female	TRUE	8.8	Poodle (toy)	Curly-coated	South Carolina	south	South Carolina	south	Apoquel (oclacitinib)	FALSE	TRUE	YOUNG	FALSE	6.028	0	1	0	0	0	0	0	1	0	0	0	0	1	1	1	5	1	3	1	7	3	Somewhat Stressed	2	About Average	10	FALSE	FALSE	FALSE	TRUE
JU5	PBO	4/16/2021 13:11:34	2	10	4-5	female	TRUE	8.8	Poodle (toy)	Curly-coated	South Carolina	south	South Carolina	south	Apoquel (oclacitinib)	FALSE	TRUE	YOUNG	FALSE	4	0	0	0	0	0	0	0	0	0	0	0	0	1	1	0	2	1	1	0	7	2	Average Stress Level	2	About Average	9	NA	NA	NA	NA
JU5	PBO	4/30/2021 13:27:00	4	10	4-5	female	TRUE	8.8	Poodle (toy)	Curly-coated	South Carolina	south	South Carolina	south	Apoquel (oclacitinib)	FALSE	TRUE	YOUNG	FALSE	3.761	0	0	1	0	0	0	0	1	0	0	0	0	0	1	0	3	0	2	1	8	2	Average Stress Level	2	About Average	8	NA	NA	NA	NA
JU5	PBO	5/21/2021 14:15:25	7	10	4-5	female	TRUE	8.8	Poodle (toy)	Curly-coated	South Carolina	south	South Carolina	south	Apoquel (oclacitinib)	FALSE	TRUE	YOUNG	FALSE	1.986	0	1	0	0	0	0	0	1	0	0	0	0	0	1	0	3	0	3	0	8	2	Average Stress Level	2	About Average	9	NA	NA	NA	NA
JU5	PBO	6/14/2021 11:57:47	10	10	4-5	female	TRUE	8.8	Poodle (toy)	Curly-coated	South Carolina	south	South Carolina	south	Apoquel (oclacitinib)	FALSE	TRUE	YOUNG	FALSE	1.986	0	0	0	0	0	0	0	0	0	0	0	0	0	1	0	1	0	1	0	9	2	Average Stress Level	2	About Average	9	NA	NA	NA	NA
XL9	PNB	5/13/2021 13:41:01	0	39	6	female	TRUE	6.4	Pug	Short-coated	Pennsylvania	north	Pennsylvania	north	Antihistamines (i.e. Benadryl (diphenhydramine), Zyrtec (cetirizine), Claritin (loratadine), chlorpheniramine)	FALSE	TRUE	YOUNG	FALSE	5.948	0	1	0	0	2	0	0	1	0	0	0	0	0	0	0	4	0	4	0	7	2	Average Stress Level	2	About Average	9	FALSE	FALSE	FALSE	FALSE
XL9	PNB	5/28/2021 15:51:23	2	39	6	female	TRUE	6.4	Pug	Short-coated	Pennsylvania	north	Pennsylvania	north	Antihistamines (i.e. Benadryl (diphenhydramine), Zyrtec (cetirizine), Claritin (loratadine), chlorpheniramine)	FALSE	TRUE	YOUNG	FALSE	5.948	0	1	0	0	1	0	0	0	0	0	0	0	0	1	0	3	0	3	0	8	0	Not Stressed	1	Low	9	NA	NA	NA	NA
XL9	PNB	6/11/2021 14:45:04	4	39	6	female	TRUE	6.4	Pug	Short-coated	Pennsylvania	north	Pennsylvania	north	Antihistamines (i.e. Benadryl (diphenhydramine), Zyrtec (cetirizine), Claritin (loratadine), chlorpheniramine)	FALSE	TRUE	YOUNG	FALSE	5.948	0	0	0	0	1	0	0	1	0	0	1	0	0	1	0	4	0	4	0	8	0	Not Stressed	2	About Average	9	NA	NA	NA	NA
XL9	PNB	7/3/2021 2:20:25	7	39	6	female	TRUE	6.4	Pug	Short-coated	Pennsylvania	north	Pennsylvania	north	Antihistamines (i.e. Benadryl (diphenhydramine), Zyrtec (cetirizine), Claritin (loratadine), chlorpheniramine)	FALSE	TRUE	YOUNG	FALSE	5.948	0	1	0	0	1	0	0	2	0	0	0	0	0	0	0	4	0	4	0	8	2	Average Stress Level	2	About Average	9	NA	NA	NA	NA
XL9	PNB	7/23/2021 17:55:53	10	39	6	female	TRUE	6.4	Pug	Short-coated	Pennsylvania	north	Pennsylvania	north	Antihistamines (i.e. Benadryl (diphenhydramine), Zyrtec (cetirizine), Claritin (loratadine), chlorpheniramine)	FALSE	TRUE	YOUNG	FALSE	5.948	0	1	0	0	1	0	0	2	0	0	1	0	0	0	0	5	0	5	0	8	0	Not Stressed	1	Low	8	NA	NA	NA	NA
HE8	PBO	1/28/2021 20:17:48	0	13	4-5	female	TRUE	7	Yorkshire Terrier	Short-coated	Florida	south	Florida	south	None of the above	TRUE	FALSE	ADULT	FALSE	6	0	0	0	0	0	0	0	3	1	0	0	0	0	0	0	4	0	3	1	10	0	Not Stressed	2	About Average	10	FALSE	FALSE	TRUE	TRUE
HE8	PBO	2/12/2021 13:14:34	2	13	4-5	female	TRUE	7	Yorkshire Terrier	Short-coated	Florida	south	Florida	south	None of the above	TRUE	FALSE	ADULT	FALSE	6	0	0	0	0	1	0	0	2	0	0	0	0	0	0	0	3	0	3	0	10	0	Not Stressed	2	About Average	10	NA	NA	NA	NA
HE8	PBO	2/26/2021 19:31:16	4	13	4-5	female	TRUE	7	Yorkshire Terrier	Short-coated	Florida	south	Florida	south	None of the above	TRUE	FALSE	ADULT	FALSE	10	0	0	0	0	1	0	0	3	0	0	0	0	0	2	0	6	0	6	0	10	0	Not Stressed	2	About Average	10	NA	NA	NA	NA
HE8	PBO	3/20/2021 7:43:55	7	13	4-5	female	TRUE	7	Yorkshire Terrier	Short-coated	Florida	south	Florida	south	None of the above	TRUE	FALSE	ADULT	FALSE	10	0	0	0	0	1	0	0	3	0	0	0	0	0	1	0	5	0	5	0	10	0	Not Stressed	2	About Average	10	NA	NA	NA	NA
HE8	PBO	4/12/2021 16:40:26	10	13	4-5	female	TRUE	7	Yorkshire Terrier	Short-coated	Florida	south	Florida	south	None of the above	TRUE	FALSE	ADULT	FALSE	10	0	0	0	0	0	0	0	3	1	0	1	0	0	1	0	6	0	5	1	10	0	Not Stressed	2	About Average	10	NA	NA	NA	NA
LU4	PNB	1/29/2021 8:11:14	0	49	4-5	female	TRUE	6.8	Border Collie	Medium coated	Texas	south	Texas	south	Apoquel (oclacitinib)	FALSE	TRUE	ADULT	FALSE	6.267	1	1	0	0	0	0	0	1	0	0	0	0	0	0	0	3	1	2	0	10	0	Not Stressed	2	About Average	10	FALSE	FALSE	FALSE	FALSE
LU4	PNB	2/12/2021 16:09:12	2	49	4-5	female	TRUE	6.8	Border Collie	Medium coated	Texas	south	Texas	south	Apoquel (oclacitinib)	FALSE	TRUE	ADULT	FALSE	7.772	2	2	1	0	0	0	2	2	0	1	1	0	0	0	0	11	5	5	1	5	3	Somewhat Stressed	2	About Average	9	NA	NA	NA	NA
LU4	PNB	2/26/2021 15:41:35	4	49	4-5	female	TRUE	6.8	Border Collie	Medium coated	Texas	south	Texas	south	Apoquel (oclacitinib)	FALSE	TRUE	ADULT	FALSE	6.017	1	1	0	0	0	0	1	1	0	0	1	0	0	0	0	5	2	3	0	8	1	Mildly Stressed	2	About Average	9	NA	NA	NA	NA
LU4	PNB	3/19/2021 20:07:49	7	49	4-5	female	TRUE	6.8	Border Collie	Medium coated	Texas	south	Texas	south	Apoquel (oclacitinib)	FALSE	TRUE	ADULT	FALSE	3.705	0	1	0	0	0	0	1	1	0	0	0	0	0	0	0	3	1	2	0	9	2	Average Stress Level	3	High	10	NA	NA	NA	NA
LU4	PNB	4/9/2021 22:52:27	10	49	4-5	female	TRUE	6.8	Border Collie	Medium coated	Texas	south	Texas	south	Apoquel (oclacitinib)	FALSE	TRUE	ADULT	FALSE	3.705	1	1	1	0	0	0	0	1	0	0	0	0	0	0	0	4	1	2	1	9	1	Mildly Stressed	2	About Average	10	NA	NA	NA	NA
FS0	PNB	5/14/2021 5:29:42	0	40	6	female	TRUE	9.4	Beagle	Short-coated	Virginia	south	Washington DC	south	None of the above	TRUE	FALSE	YOUNG	FALSE	6.085	0	0	0	0	0	0	0	0	0	0	0	0	0	0	0	0	0	0	0	10	2	Average Stress Level	3	High	10	FALSE	FALSE	FALSE	TRUE
FS0	PNB	5/28/2021 18:41:21	2	40	6	female	TRUE	9.4	Beagle	Short-coated	Virginia	south	Washington DC	south	None of the above	TRUE	FALSE	YOUNG	FALSE	3.914	0	0	0	0	0	0	0	0	0	0	0	0	0	0	0	0	0	0	0	8	2	Average Stress Level	2	About Average	8	NA	NA	NA	NA
FS0	PNB	6/11/2021 16:27:36	4	40	6	female	TRUE	9.4	Beagle	Short-coated	Virginia	south	Washington DC	south	None of the above	TRUE	FALSE	YOUNG	FALSE	5.979	0	0	0	0	0	0	0	0	0	0	0	0	0	0	0	0	0	0	0	8	2	Average Stress Level	2	About Average	9	NA	NA	NA	NA
FS0	PNB	7/5/2021 16:45:31	7	40	6	female	TRUE	9.4	Beagle	Short-coated	Virginia	south	Washington DC	south	None of the above	TRUE	FALSE	YOUNG	FALSE	5.979	0	0	0	0	0	0	0	0	0	0	0	0	0	0	0	0	0	0	0	7	1	Mildly Stressed	2	About Average	8	NA	NA	NA	NA
FS0	PNB	7/25/2021 12:44:05	10	40	6	female	TRUE	9.4	Beagle	Short-coated	Virginia	south	Washington DC	south	None of the above	TRUE	FALSE	YOUNG	FALSE	5.979	0	0	0	0	0	0	0	0	0	0	0	0	0	0	0	0	0	0	0	7	2	Average Stress Level	2	About Average	7	NA	NA	NA	NA
CZ8	PBO	4/1/2021 16:49:09	0	30	4-5	male	TRUE	10	Lhasa Apso	Medium coated	NJ	north	NJ	north	Steroids (i.e. prednisone, dexamethasone, hydrocortisone, triamcinolone), Antihistamines (i.e. Benadryl (diphenhydramine), Zyrtec (cetirizine), Claritin (loratadine), chlorpheniramine)	FALSE	TRUE	ADULT	FALSE	7.873	2	2	0	0	1	0	0	1	0	2	3	0	1	3	0	15	5	10	0	9	3	Somewhat Stressed	3	High	8	FALSE	FALSE	FALSE	TRUE
CZ8	PBO	4/18/2021 4:27:16	2	30	4-5	male	TRUE	10	Lhasa Apso	Medium coated	NJ	north	NJ	north	Steroids (i.e. prednisone, dexamethasone, hydrocortisone, triamcinolone), Antihistamines (i.e. Benadryl (diphenhydramine), Zyrtec (cetirizine), Claritin (loratadine), chlorpheniramine)	FALSE	TRUE	ADULT	FALSE	8.254	0	0	0	0	1	0	0	0	0	1	2	0	1	2	0	7	2	5	0	8	3	Somewhat Stressed	2	About Average	7	NA	NA	NA	NA
CZ8	PBO	5/1/2021 4:29:26	4	30	4-5	male	TRUE	10	Lhasa Apso	Medium coated	NJ	north	NJ	north	Steroids (i.e. prednisone, dexamethasone, hydrocortisone, triamcinolone), Antihistamines (i.e. Benadryl (diphenhydramine), Zyrtec (cetirizine), Claritin (loratadine), chlorpheniramine)	FALSE	TRUE	ADULT	FALSE	8.606	0	0	0	0	1	0	0	1	0	1	2	0	0	1	0	6	1	5	0	8	3	Somewhat Stressed	3	High	9	NA	NA	NA	NA
CZ8	PBO	5/23/2021 8:46:22	7	30	4-5	male	TRUE	10	Lhasa Apso	Medium coated	NJ	north	NJ	north	Steroids (i.e. prednisone, dexamethasone, hydrocortisone, triamcinolone), Antihistamines (i.e. Benadryl (diphenhydramine), Zyrtec (cetirizine), Claritin (loratadine), chlorpheniramine)	FALSE	TRUE	ADULT	FALSE	8.704	0	0	0	0	0	0	0	0	0	1	2	0	1	2	0	6	2	4	0	7	3	Somewhat Stressed	2	About Average	7	NA	NA	NA	NA
CZ8	PBO	6/12/2021 5:17:21	10	30	4-5	male	TRUE	10	Lhasa Apso	Medium coated	NJ	north	NJ	north	Steroids (i.e. prednisone, dexamethasone, hydrocortisone, triamcinolone), Antihistamines (i.e. Benadryl (diphenhydramine), Zyrtec (cetirizine), Claritin (loratadine), chlorpheniramine)	FALSE	TRUE	ADULT	FALSE	8.704	0	0	0	0	1	0	0	1	0	1	2	0	1	2	0	8	2	6	0	7	3	Somewhat Stressed	3	High	7	NA	NA	NA	NA
EN8	PNB	4/3/2021 11:27:54	0	19	4-5	male	TRUE	2.2	Shihpoo	Curly-coated	He was born in Iowa	midwest	Georgia	south	Allergen immunotherapy (hypo-sensitization/allergy shots)	FALSE	FALSE	YOUNG	FALSE	3.625	0	1	0	0	1	0	1	0	0	0	1	0	0	1	0	5	1	4	0	10	1	Mildly Stressed	4	Very High	10	FALSE	FALSE	FALSE	TRUE
EN8	PNB	4/16/2021 13:29:33	2	19	4-5	male	TRUE	2.2	Shihpoo	Curly-coated	He was born in Iowa	midwest	Georgia	south	Allergen immunotherapy (hypo-sensitization/allergy shots)	FALSE	FALSE	YOUNG	FALSE	5.938	0	0	0	0	0	0	0	0	0	0	0	0	0	0	0	0	0	0	0	8	0	Not Stressed	3	High	9	NA	NA	NA	NA
EN8	PNB	4/30/2021 15:56:26	4	19	4-5	male	TRUE	2.2	Shihpoo	Curly-coated	He was born in Iowa	midwest	Georgia	south	Allergen immunotherapy (hypo-sensitization/allergy shots)	FALSE	FALSE	YOUNG	FALSE	3.875	0	0	0	0	0	0	1	0	0	0	0	0	0	0	0	1	1	0	0	9	0	Not Stressed	2	About Average	9	NA	NA	NA	NA
EN8	PNB	5/21/2021 14:06:41	7	19	4-5	male	TRUE	2.2	Shihpoo	Curly-coated	He was born in Iowa	midwest	Georgia	south	Allergen immunotherapy (hypo-sensitization/allergy shots)	FALSE	FALSE	YOUNG	FALSE	1.281	0	0	0	0	0	0	0	0	0	0	0	0	0	0	0	0	0	0	0	10	0	Not Stressed	4	Very High	10	NA	NA	NA	NA
EN8	PNB	6/14/2021 10:52:49	10	19	4-5	male	TRUE	2.2	Shihpoo	Curly-coated	He was born in Iowa	midwest	Georgia	south	Allergen immunotherapy (hypo-sensitization/allergy shots)	FALSE	FALSE	YOUNG	FALSE	2.344	0	0	0	0	0	0	0	0	0	0	0	0	0	1	0	1	0	1	0	10	1	Mildly Stressed	4	Very High	10	NA	NA	NA	NA
DF5	PNB	2/11/2021 14:43:50	0	39	4-5	female	TRUE	3.6	N/A	Short-coated	FL	south	FL	south	Apoquel (oclacitinib), Medicated and hypo-allergenic shampoos and wipes	FALSE	FALSE	YOUNG	FALSE	3.9	0	0	0	0	0	0	0	0	0	0	0	0	0	0	0	0	0	0	0	9	0	Not Stressed	2	About Average	9	FALSE	FALSE	FALSE	FALSE
DF5	PNB	3/1/2021 20:34:11	2	39	4-5	female	TRUE	3.6	N/A	Short-coated	FL	south	FL	south	Apoquel (oclacitinib), Medicated and hypo-allergenic shampoos and wipes	FALSE	FALSE	YOUNG	FALSE	3.76	0	0	0	0	0	0	0	0	0	0	0	0	0	0	0	0	0	0	0	9	0	Not Stressed	2	About Average	9	NA	NA	NA	NA
DF5	PNB	3/17/2021 14:41:02	4	39	4-5	female	TRUE	3.6	N/A	Short-coated	FL	south	FL	south	Apoquel (oclacitinib), Medicated and hypo-allergenic shampoos and wipes	FALSE	FALSE	YOUNG	FALSE	3.76	0	0	0	0	0	0	0	0	0	0	0	0	0	0	0	0	0	0	0	9	0	Not Stressed	2	About Average	10	NA	NA	NA	NA
DF5	PNB	4/5/2021 20:05:28	7	39	4-5	female	TRUE	3.6	N/A	Short-coated	FL	south	FL	south	Apoquel (oclacitinib), Medicated and hypo-allergenic shampoos and wipes	FALSE	FALSE	YOUNG	FALSE	3.86	0	0	0	0	0	0	0	0	0	0	0	0	0	0	0	0	0	0	0	9	0	Not Stressed	2	About Average	9	NA	NA	NA	NA
DF5	PNB	4/25/2021 6:38:50	10	39	4-5	female	TRUE	3.6	N/A	Short-coated	FL	south	FL	south	Apoquel (oclacitinib), Medicated and hypo-allergenic shampoos and wipes	FALSE	FALSE	YOUNG	FALSE	3.86	0	0	0	0	0	0	0	0	0	0	0	0	0	0	0	0	0	0	0	10	1	Mildly Stressed	2	About Average	10	NA	NA	NA	NA
EX2	PBO	5/14/2021 19:01:44	0	29	6	female	TRUE	10	Papillon Mutt	Long-coated	Washington	west	Washington	west	None of the above	TRUE	FALSE	YOUNG	FALSE	7.019	0	1	0	1	2	0	1	3	1	1	3	1	2	3	2	21	5	12	4	2	2	Average Stress Level	2	About Average	10	TRUE	TRUE	TRUE	TRUE
EX2	PBO	5/30/2021 17:21:04	2	29	6	female	TRUE	10	Papillon Mutt	Long-coated	Washington	west	Washington	west	None of the above	TRUE	FALSE	YOUNG	FALSE	9.025	0	1	0	0	0	0	1	2	0	2	2	2	1	2	2	15	4	7	4	4	3	Somewhat Stressed	2	About Average	4	NA	NA	NA	NA
EX2	PBO	6/13/2021 0:06:01	4	29	6	female	TRUE	10	Papillon Mutt	Long-coated	Washington	west	Washington	west	None of the above	TRUE	FALSE	YOUNG	FALSE	6.901	0	0	0	0	0	0	1	2	0	1	1	2	1	1	1	10	3	4	3	6	1	Mildly Stressed	2	About Average	8	NA	NA	NA	NA
EX2	PBO	7/4/2021 22:58:02	7	29	6	female	TRUE	10	Papillon Mutt	Long-coated	Washington	west	Washington	west	None of the above	TRUE	FALSE	YOUNG	FALSE	3.099	0	0	0	0	0	0	0	1	0	0	0	0	1	2	1	5	1	3	1	7	1	Mildly Stressed	2	About Average	9	NA	NA	NA	NA
EX2	PBO	7/23/2021 16:28:28	10	29	6	female	TRUE	10	Papillon Mutt	Long-coated	Washington	west	Washington	west	None of the above	TRUE	FALSE	YOUNG	FALSE	1.699	0	0	1	0	1	0	1	1	0	1	1	1	1	1	0	9	3	4	2	9	1	Mildly Stressed	2	About Average	8	NA	NA	NA	NA
XA8	PNB	5/13/2021 14:14:46	0	13	4-5	female	TRUE	8.8	Jack Russell Chihuahua Mix	Short-coated	California	west	California	west	None of the above	TRUE	FALSE	ADULT	FALSE	5.875	0	0	0	0	0	0	2	2	2	1	1	1	0	0	0	9	3	3	3	9	3	Somewhat Stressed	2	About Average	9	FALSE	TRUE	FALSE	FALSE
XA8	PNB	5/28/2021 16:21:50	2	13	4-5	female	TRUE	8.8	Jack Russell Chihuahua Mix	Short-coated	California	west	California	west	None of the above	TRUE	FALSE	ADULT	FALSE	4.969	0	0	0	0	0	0	2	2	0	2	2	0	0	0	0	8	4	4	0	9	3	Somewhat Stressed	2	About Average	9	NA	NA	NA	NA
XA8	PNB	6/11/2021 18:23:25	4	13	4-5	female	TRUE	8.8	Jack Russell Chihuahua Mix	Short-coated	California	west	California	west	None of the above	TRUE	FALSE	ADULT	FALSE	5.875	0	0	0	0	0	0	2	2	2	2	2	2	0	1	0	13	4	5	4	9	3	Somewhat Stressed	2	About Average	9	NA	NA	NA	NA
XA8	PNB	7/2/2021 13:44:04	7	13	4-5	female	TRUE	8.8	Jack Russell Chihuahua Mix	Short-coated	California	west	California	west	None of the above	TRUE	FALSE	ADULT	FALSE	4.236	0	0	0	0	0	0	1	1	1	1	2	0	0	0	0	6	2	3	1	9	3	Somewhat Stressed	2	About Average	9	NA	NA	NA	NA
XA8	PNB	7/23/2021 13:45:10	10	13	4-5	female	TRUE	8.8	Jack Russell Chihuahua Mix	Short-coated	California	west	California	west	None of the above	TRUE	FALSE	ADULT	FALSE	5.764	0	0	0	0	0	0	1	1	1	1	1	0	0	0	0	5	2	2	1	9	2	Average Stress Level	2	About Average	9	NA	NA	NA	NA
OR2	PNB	4/1/2021 20:07:01	0	32	4-5	female	TRUE	2.9	Mini Australian Shepard	Medium coated	Arizona	west	Arizona	west	None of the above	TRUE	TRUE	YOUNG	FALSE	5.898	0	0	0	0	0	0	0	2	0	0	2	0	0	1	0	5	0	5	0	8	1	Mildly Stressed	3	High	10	FALSE	FALSE	TRUE	TRUE
OR2	PNB	4/16/2021 20:14:49	2	32	4-5	female	TRUE	2.9	Mini Australian Shepard	Medium coated	Arizona	west	Arizona	west	None of the above	TRUE	TRUE	YOUNG	FALSE	5.469	0	0	0	0	0	0	0	1	0	0	1	0	0	1	0	3	0	3	0	9	2	Average Stress Level	3	High	10	NA	NA	NA	NA
OR2	PNB	5/2/2021 15:08:27	4	32	4-5	female	TRUE	2.9	Mini Australian Shepard	Medium coated	Arizona	west	Arizona	west	None of the above	TRUE	TRUE	YOUNG	FALSE	5.469	0	0	0	0	0	0	0	2	0	0	1	0	0	1	1	5	0	4	1	9	2	Average Stress Level	3	High	10	NA	NA	NA	NA
OR2	PNB	5/22/2021 20:21:58	7	32	4-5	female	TRUE	2.9	Mini Australian Shepard	Medium coated	Arizona	west	Arizona	west	None of the above	TRUE	TRUE	YOUNG	FALSE	5.469	1	0	0	0	0	0	0	1	0	0	0	0	0	0	0	2	1	1	0	9	2	Average Stress Level	3	High	10	NA	NA	NA	NA
OR2	PNB	6/11/2021 13:17:35	10	32	4-5	female	TRUE	2.9	Mini Australian Shepard	Medium coated	Arizona	west	Arizona	west	None of the above	TRUE	TRUE	YOUNG	FALSE	5.469	1	0	0	0	0	0	0	1	0	0	0	0	0	1	0	3	1	2	0	9	2	Average Stress Level	3	High	9	NA	NA	NA	NA
TM8	PBO	4/2/2021 8:49:19	0	40	4-5	male	TRUE	0.9	Mixed Breed	Medium coated	Arizona	west	Arizona	west	Steroids (i.e. prednisone, dexamethasone, hydrocortisone, triamcinolone), Antihistamines (i.e. Benadryl (diphenhydramine), Zyrtec (cetirizine), Claritin (loratadine), chlorpheniramine), Medicated and hypo-allergenic shampoos and wipes, Allergen immunotherapy (hypo-sensitization/allergy shots)	FALSE	TRUE	YOUNG	FALSE	6.783	1	1	0	0	0	0	0	1	0	0	1	0	0	1	0	5	1	4	0	9	1	Mildly Stressed	3	High	10	FALSE	FALSE	FALSE	TRUE
TM8	PBO	4/18/2021 22:00:41	2	40	4-5	male	TRUE	0.9	Mixed Breed	Medium coated	Arizona	west	Arizona	west	Steroids (i.e. prednisone, dexamethasone, hydrocortisone, triamcinolone), Antihistamines (i.e. Benadryl (diphenhydramine), Zyrtec (cetirizine), Claritin (loratadine), chlorpheniramine), Medicated and hypo-allergenic shampoos and wipes, Allergen immunotherapy (hypo-sensitization/allergy shots)	FALSE	TRUE	YOUNG	FALSE	6.22	1	1	0	1	1	1	1	2	0	1	1	1	1	1	1	14	5	6	3	9	1	Mildly Stressed	4	Very High	9	NA	NA	NA	NA
TM8	PBO	5/4/2021 8:17:12	4	40	4-5	male	TRUE	0.9	Mixed Breed	Medium coated	Arizona	west	Arizona	west	Steroids (i.e. prednisone, dexamethasone, hydrocortisone, triamcinolone), Antihistamines (i.e. Benadryl (diphenhydramine), Zyrtec (cetirizine), Claritin (loratadine), chlorpheniramine), Medicated and hypo-allergenic shampoos and wipes, Allergen immunotherapy (hypo-sensitization/allergy shots)	FALSE	TRUE	YOUNG	FALSE	6.944	2	1	0	1	2	0	1	1	0	2	3	0	1	2	0	16	7	9	0	8	1	Mildly Stressed	3	High	9	NA	NA	NA	NA
TM8	PBO	5/25/2021 10:01:36	7	40	4-5	male	TRUE	0.9	Mixed Breed	Medium coated	Arizona	west	Arizona	west	Steroids (i.e. prednisone, dexamethasone, hydrocortisone, triamcinolone), Antihistamines (i.e. Benadryl (diphenhydramine), Zyrtec (cetirizine), Claritin (loratadine), chlorpheniramine), Medicated and hypo-allergenic shampoos and wipes, Allergen immunotherapy (hypo-sensitization/allergy shots)	FALSE	TRUE	YOUNG	FALSE	6.944	1	1	0	2	1	0	1	2	0	2	1	0	1	0	0	12	7	5	0	8	3	Somewhat Stressed	4	Very High	9	NA	NA	NA	NA
TM8	PBO	6/14/2021 10:54:39	10	40	4-5	male	TRUE	0.9	Mixed Breed	Medium coated	Arizona	west	Arizona	west	Steroids (i.e. prednisone, dexamethasone, hydrocortisone, triamcinolone), Antihistamines (i.e. Benadryl (diphenhydramine), Zyrtec (cetirizine), Claritin (loratadine), chlorpheniramine), Medicated and hypo-allergenic shampoos and wipes, Allergen immunotherapy (hypo-sensitization/allergy shots)	FALSE	TRUE	YOUNG	FALSE	6.944	2	1	0	1	1	0	2	1	0	2	1	0	2	1	0	14	9	5	0	9	1	Mildly Stressed	4	Very High	9	NA	NA	NA	NA
FX9	PBO	5/14/2021 8:41:42	0	17	4-5	male	TRUE	3.3	NA	Short-coated	Tennessee	south	Tennessee	south	None of the above	TRUE	TRUE	YOUNG	FALSE	6.099	0	3	0	0	1	0	1	3	0	0	1	0	0	1	0	10	1	9	0	8	1	Mildly Stressed	4	Very High	9	FALSE	FALSE	FALSE	FALSE
FX9	PBO	5/28/2021 13:30:18	2	17	4-5	male	TRUE	3.3	NA	Short-coated	Tennessee	south	Tennessee	south	None of the above	TRUE	TRUE	YOUNG	FALSE	6.099	1	1	0	0	0	0	0	1	0	0	0	0	0	0	0	3	1	2	0	9	0	Not Stressed	4	Very High	9	NA	NA	NA	NA
FX9	PBO	6/11/2021 14:31:03	4	17	4-5	male	TRUE	3.3	NA	Short-coated	Tennessee	south	Tennessee	south	None of the above	TRUE	TRUE	YOUNG	FALSE	3.986	0	1	0	0	0	0	0	2	1	0	0	0	0	0	0	4	0	3	1	9	0	Not Stressed	3	High	9	NA	NA	NA	NA
FX9	PBO	7/2/2021 18:46:45	7	17	4-5	male	TRUE	3.3	NA	Short-coated	Tennessee	south	Tennessee	south	None of the above	TRUE	TRUE	YOUNG	FALSE	3.986	0	1	0	0	0	0	0	1	0	0	0	0	0	0	0	2	0	2	0	9	0	Not Stressed	4	Very High	10	NA	NA	NA	NA
FX9	PBO	7/23/2021 13:22:56	10	17	4-5	male	TRUE	3.3	NA	Short-coated	Tennessee	south	Tennessee	south	None of the above	TRUE	TRUE	YOUNG	FALSE	3.986	0	1	0	0	0	0	0	1	0	0	0	0	0	0	0	2	0	2	0	9	0	Not Stressed	4	Very High	10	NA	NA	NA	NA
TC7	PBO	1/28/2021 21:19:01	0	9	4-5	male	TRUE	8.9	Yorkshire Terrier	Short-coated	Alabama	south	Alabama	south	Apoquel (oclacitinib)	FALSE	FALSE	ADULT	FALSE	4.162	0	0	0	0	0	0	0	0	0	0	0	0	0	0	0	0	0	0	0	10	2	Average Stress Level	1	Low	10	FALSE	FALSE	FALSE	FALSE
TC7	PBO	2/12/2021 13:36:20	2	9	4-5	male	TRUE	8.9	Yorkshire Terrier	Short-coated	Alabama	south	Alabama	south	Apoquel (oclacitinib)	FALSE	FALSE	ADULT	FALSE	1.75	0	0	0	0	0	0	0	0	0	0	0	0	0	0	0	0	0	0	0	9	3	Somewhat Stressed	2	About Average	10	NA	NA	NA	NA
TC7	PBO	2/28/2021 11:04:54	4	9	4-5	male	TRUE	8.9	Yorkshire Terrier	Short-coated	Alabama	south	Alabama	south	Apoquel (oclacitinib)	FALSE	FALSE	ADULT	FALSE	1.75	0	0	0	0	0	0	0	0	0	0	0	0	0	0	0	0	0	0	0	8	3	Somewhat Stressed	2	About Average	10	NA	NA	NA	NA
TC7	PBO	3/21/2021 12:49:05	7	9	4-5	male	TRUE	8.9	Yorkshire Terrier	Short-coated	Alabama	south	Alabama	south	Apoquel (oclacitinib)	FALSE	FALSE	ADULT	FALSE	3.971	0	0	0	0	0	0	0	0	0	0	0	0	0	0	0	0	0	0	0	9	1	Mildly Stressed	2	About Average	10	NA	NA	NA	NA
TC7	PBO	4/9/2021 19:37:04	10	9	4-5	male	TRUE	8.9	Yorkshire Terrier	Short-coated	Alabama	south	Alabama	south	Apoquel (oclacitinib)	FALSE	FALSE	ADULT	FALSE	3.971	0	0	0	0	0	0	0	0	0	0	0	0	0	0	0	0	0	0	0	10	2	Average Stress Level	2	About Average	10	NA	NA	NA	NA
IM1	PNB	4/4/2021 19:42:05	0	7	4-5	male	TRUE	5.7	Yorkshire Terrier	Long-coated	Alabama	south	Alabama	south	Medicated and hypo-allergenic shampoos and wipes	FALSE	TRUE	YOUNG	FALSE	5.961	1	1	0	0	0	0	0	2	1	0	0	0	0	1	0	6	1	4	1	7	1	Mildly Stressed	3	High	8	FALSE	FALSE	FALSE	FALSE
IM1	PNB	4/18/2021 1:23:52	2	7	4-5	male	TRUE	5.7	Yorkshire Terrier	Long-coated	Alabama	south	Alabama	south	Medicated and hypo-allergenic shampoos and wipes	FALSE	TRUE	YOUNG	FALSE	1.643	1	1	0	0	0	0	0	1	0	0	0	0	0	0	0	3	1	2	0	8	1	Mildly Stressed	3	High	8	NA	NA	NA	NA
IM1	PNB	5/2/2021 8:21:08	4	7	4-5	male	TRUE	5.7	Yorkshire Terrier	Long-coated	Alabama	south	Alabama	south	Medicated and hypo-allergenic shampoos and wipes	FALSE	TRUE	YOUNG	FALSE	1.643	1	1	0	0	0	0	0	0	0	0	0	0	0	0	0	2	1	1	0	7	1	Mildly Stressed	3	High	8	NA	NA	NA	NA
IM1	PNB	5/23/2021 1:59:10	7	7	4-5	male	TRUE	5.7	Yorkshire Terrier	Long-coated	Alabama	south	Alabama	south	Medicated and hypo-allergenic shampoos and wipes	FALSE	TRUE	YOUNG	FALSE	0	1	1	0	0	0	0	0	0	0	0	0	0	0	0	0	2	1	1	0	8	1	Mildly Stressed	3	High	8	NA	NA	NA	NA
IM1	PNB	6/12/2021 23:23:39	10	7	4-5	male	TRUE	5.7	Yorkshire Terrier	Long-coated	Alabama	south	Alabama	south	Medicated and hypo-allergenic shampoos and wipes	FALSE	TRUE	YOUNG	FALSE	0	0	0	0	0	0	0	0	0	0	0	0	0	0	0	0	0	0	0	0	8	1	Mildly Stressed	3	High	9	NA	NA	NA	NA
[truncated: 45 more columns]
